# Supplementary material for: Carbon monoxide-dependent transcriptional changes in a thermophilic, carbon monoxide-utilizing, hydrogen-evolving bacterium Calderihabitans maritimus KKC1 revealed by transcriptomic analysis
Source: Extremophiles. 2020 May 9;24(4):551–64. doi: 10.1007/s00792-020-01175-z (PMC7306483; doi:10.1007/s00792-020-01175-z)
Supplement: Supplementary file 2 — Supplementary file2 (XLSX 778 kb) [file 792_2020_1175_MOESM2_ESM.xlsx]

## Sheet: Table S1
Table S1. Statistics of RNA sequencing read processing.
	CO replicate 1	CO replicate 2	N2 replicate 1	N2 replicate 2
Total paired-end reads sequenced	3344351	4155656	3875456	4341144
Total paired-end reads after quality filtering and rRNA removal	3140611	3775575	3612981	3904745
Total paired-end reads mapped	2589347	3285009	2906667	3461347
Total mapping efficiency (%)	82.4	87	80.5	88.6
Mean coverage	107×	119×	122×	136×
Total mapped reads in 3,114 gene features	2445921	2951861	2889413	3300378
Mapping efficiency in 3,114 gene features (%)	94.5	89.9	99.4	95.3

## Sheet: Table S2
Table S2. RNA sequencing dataset and Calderihabitans maritimus KKC1 genomic information.
Genomic locus							Read counts				Differential gene expression			RefSeq annotation			EggNOG-mapper annotation										RASTtk annotation
Locus tag	Old locus tag	RefSeq Sequence ID	Start	End	Strand	Length (nt)	CO replicate 1	CO replicate 2	N2 replicate 1	N2 replicate 2	Log2 of FoldChange (CO/N2)	FDR	DEG	Gene biotype	Protein ID	Product	Seed Ortholog	E value	Score	Predicted gene name	GO terms	KEGG KO number	BiGG reactions	COGs	COG functional categories	eggNOG HMM model annotation	Function	Subsystem
KKC1_RS00005	KKC1_00010	NZ_BDGJ01000001.1	104	979	+	876	110.5	84	125	127.5	0.1861	0.913758		protein coding	WP_088552463.1	M23 family peptidase	768706.Desor_3194	2.4e-58	190.9	LYTH				COG0739	M	peptidase M23	L-Ala--D-Glu endopeptidase
KKC1_RS00010	KKC1_00020	NZ_BDGJ01000001.1	1028	1573	+	546	1033	892.83	1225.5	1140	0.255246	0.880532		protein coding	WP_088552464.1	hypothetical protein	760568.Desku_1005	4.7e-87	281.5			K09126		COG1751	S	Pyruvate kinase, alpha/beta domain	Uncharacterized protein MJ0504
KKC1_RS00015	KKC1_00040	NZ_BDGJ01000001.1	1879	2064	-	186	169	158	536.83	268	-0.784039	0.436751		protein coding	WP_088552465.1	hypothetical protein											hypothetical protein
KKC1_RS00020	KKC1_00050	NZ_BDGJ01000001.1	2097	2684	-	588	223	317.5	1031.67	677	-1.16423	0.11435		protein coding	WP_088552466.1	indolepyruvate oxidoreductase subunit beta	264732.Moth_2276	3.8e-71	232.5	IORB		K00180		COG1014	C	indolepyruvate ferredoxin oxidoreductase	Indolepyruvate oxidoreductase subunit IorB (EC 1.2.7.8)	Aromatic amino acid interconversions with aryl acids; Indole-pyruvate oxidoreductase complex
KKC1_RS00025	KKC1_00060	NZ_BDGJ01000001.1	2677	4431	-	1755	797.5	1297	2525.33	2011.5	-0.62024	0.528731		protein coding	WP_088552467.1	indolepyruvate ferredoxin oxidoreductase subunit alpha	639282.DEFDS_0781	2.1e-208	683.1	IORA		K00179		COG4231	C	indolepyruvate ferredoxin oxidoreductase	Indolepyruvate oxidoreductase subunit IorA (EC 1.2.7.8)	Aromatic amino acid interconversions with aryl acids; Indole-pyruvate oxidoreductase complex
KKC1_RS00030	KKC1_00070	NZ_BDGJ01000001.1	4428	5747	-	1320	476.5	827.5	1447.5	1168	-0.513236	0.649766		protein coding	WP_088552468.1	phenylacetate--CoA ligase family protein	243231.GSU1729	7.1e-190	621.4	PAAK	GO:0000166,GO:0001882,GO:0001883,GO:0003674,GO:0003824,GO:0005488,GO:0005524,GO:0006082,GO:0006725,GO:0006805,GO:0008150,GO:0008152,GO:0009056,GO:0009410,GO:0009987,GO:0010124,GO:0016054,GO:0016405,GO:0016874,GO:0016877,GO:0016878,GO:0017076,GO:0019439,GO:0019752,GO:0030554,GO:0032549,GO:0032550,GO:0032553,GO:0032555,GO:0032559,GO:0032787,GO:0035639,GO:0036094,GO:0042178,GO:0042221,GO:0042537,GO:…	K01912	PACCOAL,PACCOAL2,PACCOAL3	COG1541	Q	phenylacetate-CoA ligase	Coenzyme A ligase
KKC1_RS00035	KKC1_00080	NZ_BDGJ01000001.1	5734	7251	-	1518	1180.33	1338.5	2871	1987.5	-0.432018	0.730172		protein coding	WP_088552469.1	sodium:solute symporter	545695.TREAZ_3602	3.2e-137	447.1		GO:0005575,GO:0016020	K03307,K11928		COG0591	E	symporter	Sodium/proline symporter
KKC1_RS00040	KKC1_00090	NZ_BDGJ01000001.1	7341	8726	-	1386	96	146	1295.33	214	-2.19843	0.0878498		protein coding	WP_088552470.1	argininosuccinate lyase	485916.Dtox_0572	3e-218	721.5	ARGH	GO:0005575,GO:0005622,GO:0005623,GO:0005737,GO:0044424,GO:0044464	K01755	ARGSL	COG0165	E	arginosuccinase	Argininosuccinate lyase (EC 4.3.2.1)	Arginine Biosynthesis -- gjo; Arginine Biosynthesis extended
KKC1_RS00045	KKC1_00100	NZ_BDGJ01000001.1	8738	9952	-	1215	81	145.5	1372.83	225	-2.38744	0.0679743		protein coding	WP_088552471.1	argininosuccinate synthase	760568.Desku_0352	2.6e-226	747.6	ARGG	GO:0003674,GO:0003824,GO:0004055,GO:0005575,GO:0005622,GO:0005623,GO:0005737,GO:0006082,GO:0006520,GO:0006525,GO:0006526,GO:0006807,GO:0008150,GO:0008152,GO:0008652,GO:0009058,GO:0009064,GO:0009084,GO:0009987,GO:0016053,GO:0016874,GO:0016879,GO:0019752,GO:0043436,GO:0044237,GO:0044238,GO:0044249,GO:0044281,GO:0044283,GO:0044424,GO:0044464,GO:0044710,GO:0044711,GO:0046394,GO:0071704,GO:1901564,GO:…	K01940	ARGSS	COG0137	E	Citrulline--aspartate ligase	Argininosuccinate synthase (EC 6.3.4.5)	Arginine Biosynthesis -- gjo; Arginine Biosynthesis extended
KKC1_RS00050	KKC1_00110	NZ_BDGJ01000001.1	9989	10939	-	951	132	226	1548.33	232	-1.88339	0.159439		protein coding	WP_088552472.1	ornithine carbamoyltransferase	760568.Desku_0350	2.1e-143	473.6	ARGF	GO:0005575,GO:0005622,GO:0005623,GO:0005737,GO:0044424,GO:0044464	K00611,K13252	OCBT,OCBT_1	COG0078	E	ornithine carbamoyltransferase	Ornithine carbamoyltransferase (EC 2.1.3.3)	Arginine Biosynthesis -- gjo; Arginine Biosynthesis extended; Arginine Deiminase Pathway; Arginine and Ornithine Degradation
KKC1_RS00055	KKC1_00120	NZ_BDGJ01000001.1	10991	12199	-	1209	72	130	918	132	-1.94951	0.156065		protein coding	WP_088552473.1	acetylornithine transaminase	696369.DesniDRAFT_2360	9.5e-191	630.8	ARGD	GO:0003674,GO:0003824,GO:0003992,GO:0005575,GO:0005622,GO:0005623,GO:0005737,GO:0006082,GO:0006520,GO:0006525,GO:0006526,GO:0006807,GO:0008150,GO:0008152,GO:0008483,GO:0008652,GO:0009058,GO:0009064,GO:0009084,GO:0009987,GO:0016053,GO:0016740,GO:0016769,GO:0019752,GO:0043436,GO:0044237,GO:0044238,GO:0044249,GO:0044281,GO:0044283,GO:0044424,GO:0044464,GO:0044710,GO:0044711,GO:0046394,GO:0071704,GO:…	K00818,K00821	ACOTA,SDPTA	COG4992	E	Acetylornithine aminotransferase	Acetylornithine aminotransferase (EC 2.6.1.11)	Arginine Biosynthesis -- gjo; Arginine Biosynthesis extended
KKC1_RS00060	KKC1_00130	NZ_BDGJ01000001.1	12235	13122	-	888	43	65.5	1025.5	91.5	-2.93003	0.0666579		protein coding	WP_088552474.1	acetylglutamate kinase	264732.Moth_2288	2.3e-128	423.4	ARGB	GO:0005575,GO:0005618,GO:0005622,GO:0005623,GO:0005737,GO:0005886,GO:0008150,GO:0016020,GO:0030312,GO:0040007,GO:0044424,GO:0044464,GO:0071944	K00930	ACGK	COG0548	E	nag kinase	Acetylglutamate kinase (EC 2.7.2.8)	Arginine Biosynthesis -- gjo; Arginine Biosynthesis extended
KKC1_RS00065	KKC1_00140	NZ_BDGJ01000001.1	13137	14363	-	1227	52.5	81.5	903.5	91	-2.45813	0.105915		protein coding	WP_088552475.1	bifunctional ornithine acetyltransferase/N-acetylglutamate synthase	643648.Slip_2177	1.5e-144	477.3	ARGJ	GO:0005575,GO:0005622,GO:0005623,GO:0005737,GO:0044424,GO:0044464	K00620,K03328	ACGS,ORNTAC,ORNTAC_1	COG1364	E	Catalyzes two activities which are involved in the cyclic version of arginine biosynthesis the synthesis of N- acetylglutamate from glutamate and acetyl-CoA as the acetyl donor, and of ornithine by transacetylation between N(2)-acetylornithine and glutamate (By similarity)	Glutamate N-acetyltransferase (EC 2.3.1.35) @ N-acetylglutamate synthase (EC 2.3.1.1)	Arginine Biosynthesis -- gjo; Arginine Biosynthesis -- gjo; Arginine Biosynthesis extended; Arginine Biosynthesis extended
KKC1_RS00070	KKC1_00150	NZ_BDGJ01000001.1	14398	15438	-	1041	141	159.5	1147	118	-1.61974	0.288332		protein coding	WP_088552476.1	N-acetyl-gamma-glutamyl-phosphate reductase	370438.PTH_0501	4.4e-142	469.3	ARGC	GO:0000166,GO:0003674,GO:0003824,GO:0003942,GO:0005488,GO:0005575,GO:0005622,GO:0005623,GO:0005737,GO:0006082,GO:0006520,GO:0006525,GO:0006526,GO:0006807,GO:0008150,GO:0008152,GO:0008652,GO:0009058,GO:0009064,GO:0009084,GO:0009987,GO:0016053,GO:0016491,GO:0016620,GO:0016903,GO:0019752,GO:0036094,GO:0040007,GO:0043167,GO:0043168,GO:0043436,GO:0044237,GO:0044238,GO:0044249,GO:0044281,GO:0044283,GO:…	K00145	AGPR	COG0002	E	N-acetylglutamate semialdehyde dehydrogenase	N-acetyl-gamma-glutamyl-phosphate reductase (EC 1.2.1.38)	Arginine Biosynthesis -- gjo; Arginine Biosynthesis extended
KKC1_RS00075	KKC1_00160	NZ_BDGJ01000001.1	15554	16003	-	450	12	27	55	66	-1.11711	0.173206		protein coding	WP_088552477.1	hypothetical protein											hypothetical protein
KKC1_RS00080	KKC1_00210	NZ_BDGJ01000001.1	17048	17287	-	240	3	3	6	5.5	-0.392882	0.845859		protein coding	WP_088552478.1	hypothetical protein											hypothetical protein
KKC1_RS00085	KKC1_00220	NZ_BDGJ01000001.1	17339	17533	-	195	0	0	0	3.5				protein coding	WP_088552479.1	hypothetical protein											hypothetical protein
KKC1_RS00090	KKC1_00230	NZ_BDGJ01000001.1	17744	18061	+	318	10.5	13.5	37	32.5	-1.004	0.249367		protein coding	WP_088552480.1	nucleoid-associated protein, YbaB/EbfC family	445335.CBN_0025	9.3e-21	62.3		GO:0005575,GO:0009295	K09747		COG0718	S	Binds to DNA and alters its conformation. May be involved in regulation of gene expression, nucleoid organization and DNA protection (By similarity)	hypothetical protein
KKC1_RS00095	KKC1_00240	NZ_BDGJ01000001.1	18154	18360	+	207	17	23.5	52	49	-0.793245	0.364534		protein coding	WP_088552481.1	hypothetical protein											hypothetical protein
KKC1_RS00100	KKC1_00250	NZ_BDGJ01000001.1	18456	18773	+	318	14.5	21.5	33	43.5	-0.552608	0.616838		protein coding	WP_088552482.1	hypothetical protein											hypothetical protein
KKC1_RS00105	KKC1_00260	NZ_BDGJ01000001.1	18898	19974	+	1077	592.5	475	709.5	708.5	0.151394	0.930525		protein coding	WP_088552483.1	DUF2600 domain-containing protein	401526.TcarDRAFT_2524	1.7e-124	407.5	YTPB		K16188			S	Protein of unknown function (DUF2600)	hypothetical protein
KKC1_RS00110	KKC1_00270	NZ_BDGJ01000001.1	19985	20983	-	999	1012	1524.5	2046	1654.5	-0.0434899	0.984636		protein coding	WP_088552484.1	polyprenyl synthetase family protein	138119.DSY2212	1.6e-85	283.4	ISPB		K00805,K02523	OCTDPS	COG0142	H	synthase	Heptaprenyl diphosphate synthase component II (EC 2.5.1.30)	Isoprenoinds for Quinones; Polyprenyl Diphosphate Biosynthesis
KKC1_RS00115	KKC1_00290	NZ_BDGJ01000001.1	21122	22030	-	909	62.5	165.5	238.33	297.5	-0.7439	0.450433		protein coding	WP_088552525.1	leucyl aminopeptidase	373903.Hore_11100	3e-115	376.8					COG2309	E	Leucyl aminopeptidase	Leucyl aminopeptidase
KKC1_RS00120	KKC1_00300	NZ_BDGJ01000001.1	22087	23088	-	1002	284	410.33	550.83	555	-0.155031	0.932155		protein coding	WP_088552485.1	AmmeMemoRadiSam system radical SAM enzyme	264732.Moth_2294	8.9e-147	482.5	PROB2		K04069		COG1180	O	radical SAM domain protein	COG1180: Radical SAM, Pyruvate-formate lyase-activating enzyme like
KKC1_RS00125	KKC1_00310	NZ_BDGJ01000001.1	23101	24507	-	1407	685.5	732.5	692.5	914.5	0.372768	0.790361		protein coding	WP_088552486.1	AmmeMemoRadiSam system protein A	635013.TherJR_0336	9e-168	552.6	HORE_01535		K06990,K09141		COG2078,COG3885	S	ammecr1 domain protein	Extradiol ring-cleavage dioxygenase, class III subunit B-like domain / COG2078: Uncharacterized ACR
KKC1_RS00130	KKC1_00320	NZ_BDGJ01000001.1	24525	25055	-	531	266	370.5	347	376.5	0.337988	0.818071		protein coding	WP_088552487.1	cysteine methyltransferase	553217.ENHAE0001_0309	7.1e-30	99.9	OGT	GO:0003674,GO:0003824,GO:0003908,GO:0005575,GO:0005622,GO:0005623,GO:0005737,GO:0006139,GO:0006259,GO:0006281,GO:0006725,GO:0006807,GO:0006950,GO:0006974,GO:0008150,GO:0008152,GO:0008168,GO:0008172,GO:0009987,GO:0016740,GO:0016741,GO:0032259,GO:0033554,GO:0034641,GO:0043170,GO:0044237,GO:0044238,GO:0044260,GO:0044424,GO:0044464,GO:0044699,GO:0044763,GO:0046483,GO:0050896,GO:0051716,GO:0071704,GO:…	K00567,K10778,K13531		COG0350	L	Involved in the cellular defense against the biological effects of O6-methylguanine (O6-MeG) in DNA. Repairs alkylated guanine in DNA by stoichiometrically transferring the alkyl group at the O-6 position to a cysteine residue in the enzyme. This is a suicide reaction the enzyme is irreversibly inactivated (By similarity)	Methylated-DNA--protein-cysteine methyltransferase (EC 2.1.1.63)	DNA repair, bacterial
KKC1_RS00135	KKC1_00350	NZ_BDGJ01000001.1	25206	25943	-	738	15	19	21.5	53	-0.569602	0.645019		protein coding	WP_088552488.1	N-acetylmuramoyl-L-alanine amidase CwlD	370438.PTH_0361	2.7e-72	236.8	CWLD		K01448		COG0860	M	n-acetylmuramoyl-l-alanine amidase	N-acetylmuramoyl-L-alanine amidase (EC 3.5.1.28)	Murein Hydrolases; Recycling of Peptidoglycan Amino Acids
KKC1_RS00140	KKC1_00360	NZ_BDGJ01000001.1	26144	26536	-	393	566.5	624	1402.5	1740.5	-0.852666	0.23797		protein coding	WP_088552489.1	30S ribosomal protein S9	264732.Moth_2424	8.7e-66	216.2	RPSI	GO:0003674,GO:0003735,GO:0005198,GO:0005575,GO:0005623,GO:0005886,GO:0006412,GO:0008150,GO:0008152,GO:0009058,GO:0009059,GO:0009987,GO:0010467,GO:0016020,GO:0019538,GO:0034645,GO:0043170,GO:0044237,GO:0044238,GO:0044249,GO:0044260,GO:0044267,GO:0044464,GO:0071704,GO:0071944,GO:1901576	K02996		COG0103	J	30S ribosomal protein S9	SSU ribosomal protein S9p (S16e)	Ribosome SSU bacterial
KKC1_RS00145	KKC1_00370	NZ_BDGJ01000001.1	26558	26992	-	435	904	798	3251.5	3364	-1.40281	0.0426038		protein coding	WP_088552490.1	50S ribosomal protein L13	635013.TherJR_0331	3.8e-77	254	RPLM	GO:0003674,GO:0003735,GO:0005198,GO:0005575,GO:0005618,GO:0005622,GO:0005623,GO:0005737,GO:0005829,GO:0005886,GO:0006412,GO:0008150,GO:0008152,GO:0009058,GO:0009059,GO:0009987,GO:0010467,GO:0016020,GO:0019538,GO:0030312,GO:0034645,GO:0040007,GO:0043170,GO:0044237,GO:0044238,GO:0044249,GO:0044260,GO:0044267,GO:0044424,GO:0044444,GO:0044464,GO:0071704,GO:0071944,GO:1901576	K02871		COG0102	J	This protein is one of the early assembly proteins of the 50S ribosomal subunit, although it is not seen to bind rRNA by itself. It is important during the early stages of 50S assembly (By similarity)	LSU ribosomal protein L13p (L13Ae)
KKC1_RS00150	KKC1_00380	NZ_BDGJ01000001.1	27141	27884	-	744	329	403	871.5	885.5	-0.733789	0.363297		protein coding	WP_088552491.1	tRNA pseudouridine(38-40) synthase TruA	264732.Moth_2426	4.2e-91	301.3	TRUA		K06173	YUMPS	COG0101	J	Formation of pseudouridine at positions 38, 39 and 40 in the anticodon stem and loop of transfer RNAs (By similarity)	tRNA pseudouridine(38-40) synthase (EC 5.4.99.12)
KKC1_RS00155	KKC1_00390	NZ_BDGJ01000001.1	27892	28704	-	813	522.5	652	730.5	945	0.0276644	0.994002		protein coding	WP_088552492.1	energy-coupling factor transporter transmembrane protein EcfT	401526.TcarDRAFT_1027	5.4e-107	351.9	ECFT	GO:0003674,GO:0005215,GO:0005575,GO:0005623,GO:0005886,GO:0006810,GO:0008150,GO:0016020,GO:0044464,GO:0051179,GO:0051234,GO:0071944	K16783,K16785	COabc	COG0619	P	Transmembrane (T) component of an energy-coupling factor (ECF) ABC-transporter complex. Unlike classic ABC transporters this ECF transporter provides the energy necessary to transport a number of different substrates (By similarity)	Transmembrane component of general energizing module of ECF transporters	ECF class transporters
KKC1_RS00160	KKC1_00400	NZ_BDGJ01000001.1	28697	29560	-	864	774	1016.33	1784.33	1645.83	-0.419191	0.738772		protein coding	WP_088552493.1	energy-coupling factor transporter ATPase	555079.Toce_0150	1.8e-115	378.6	ECFA2	GO:0000041,GO:0003674,GO:0003824,GO:0005215,GO:0005575,GO:0005623,GO:0005886,GO:0006139,GO:0006152,GO:0006163,GO:0006195,GO:0006200,GO:0006725,GO:0006753,GO:0006793,GO:0006796,GO:0006807,GO:0006810,GO:0006811,GO:0006812,GO:0006824,GO:0008150,GO:0008152,GO:0008324,GO:0009056,GO:0009116,GO:0009117,GO:0009119,GO:0009123,GO:0009125,GO:0009126,GO:0009128,GO:0009141,GO:0009143,GO:0009144,GO:0009146,GO:…	K16784,K16785,K16787	COabc	COG1122	P	Abc transporter	ATPase component of general energizing module of ECF transporters	ECF class transporters
KKC1_RS00165	KKC1_00410	NZ_BDGJ01000001.1	29545	30375	-	831	762.5	1094.33	1813.67	1575.33	-0.35914	0.799534		protein coding	WP_088552494.1	energy-coupling factor transporter ATPase	717608.CLS_35230	9.1e-174	570.8	ECFA1	GO:0005575,GO:0005623,GO:0005886,GO:0016020,GO:0044464,GO:0071944	K16784,K16786,K16787		COG1122	P	Abc transporter, ATP-binding protein	ATPase component of general energizing module of ECF transporters	ECF class transporters
KKC1_RS00170	KKC1_00420	NZ_BDGJ01000001.1	30450	30791	-	342	469	716.83	1502.5	1881	-0.989457	0.144255		protein coding	WP_088552495.1	50S ribosomal protein L17	1064535.MELS_0803	2.4e-53	175.4	RPLQ	GO:0003674,GO:0003735,GO:0005198,GO:0005575,GO:0005618,GO:0005623,GO:0005886,GO:0006412,GO:0008150,GO:0008152,GO:0009058,GO:0009059,GO:0009987,GO:0010467,GO:0016020,GO:0019538,GO:0030312,GO:0034645,GO:0043170,GO:0044237,GO:0044238,GO:0044249,GO:0044260,GO:0044267,GO:0044464,GO:0071704,GO:0071944,GO:1901576	K02879		COG0203	J	50S ribosomal protein l17	LSU ribosomal protein L17p
KKC1_RS00175	KKC1_00430	NZ_BDGJ01000001.1	30808	31755	-	948	1072.5	1591	7141.5	6316	-1.82989	0.0145822		protein coding	WP_088552496.1	DNA-directed RNA polymerase subunit alpha	696369.DesniDRAFT_2378	5.1e-163	537.9	RPOA	GO:0003674,GO:0003824,GO:0003899,GO:0005575,GO:0005618,GO:0005622,GO:0005623,GO:0005737,GO:0005829,GO:0005886,GO:0006139,GO:0006725,GO:0006807,GO:0008150,GO:0008152,GO:0009058,GO:0009059,GO:0009987,GO:0016020,GO:0016070,GO:0016740,GO:0016772,GO:0016779,GO:0018130,GO:0019438,GO:0030312,GO:0032774,GO:0034062,GO:0034641,GO:0034654,GO:0040007,GO:0043170,GO:0044237,GO:0044238,GO:0044249,GO:0044260,GO:…	K03040		COG0202	K	DNA-dependent RNA polymerase catalyzes the transcription of DNA into RNA using the four ribonucleoside triphosphates as substrates (By similarity)	DNA-directed RNA polymerase alpha subunit (EC 2.7.7.6)	RNA polymerase bacterial
KKC1_RS00180	KKC1_00440	NZ_BDGJ01000001.1	31824	32450	-	627	372.5	588	1309.5	1513.5	-1.03863	0.117433		protein coding	WP_088552497.1	30S ribosomal protein S4	264732.Moth_2432	7.3e-115	378.4	RPSD	GO:0000900,GO:0003674,GO:0003676,GO:0003723,GO:0003729,GO:0003735,GO:0005198,GO:0005488,GO:0005575,GO:0005618,GO:0005622,GO:0005623,GO:0005737,GO:0005829,GO:0005886,GO:0006355,GO:0006412,GO:0006417,GO:0006446,GO:0008150,GO:0008152,GO:0009058,GO:0009059,GO:0009889,GO:0009890,GO:0009892,GO:0009987,GO:0010467,GO:0010468,GO:0010556,GO:0010558,GO:0010605,GO:0010608,GO:0016020,GO:0017148,GO:0019219,GO:…	K02986		COG0522	J	One of the primary rRNA binding proteins, it binds directly to 16S rRNA where it nucleates assembly of the body of the 30S subunit (By similarity)	SSU ribosomal protein S4p (S9e) @ SSU ribosomal protein S4p (S9e), zinc-dependent	Ribosome SSU bacterial
KKC1_RS00185	KKC1_00450	NZ_BDGJ01000001.1	32464	32847	-	384	201.83	295.83	862.83	854.5	-1.27205	0.0511772		protein coding	WP_088552498.1	30S ribosomal protein S11	264732.Moth_2433	1.4e-72	238.2	RPSK	GO:0003674,GO:0003735,GO:0005198,GO:0005575,GO:0005623,GO:0005886,GO:0006412,GO:0008150,GO:0008152,GO:0009058,GO:0009059,GO:0009987,GO:0010467,GO:0016020,GO:0019538,GO:0034645,GO:0040007,GO:0043170,GO:0044237,GO:0044238,GO:0044249,GO:0044260,GO:0044267,GO:0044464,GO:0071704,GO:0071944,GO:1901576	K02948		COG0100	J	Located on the platform of the 30S subunit, it bridges several disparate RNA helices of the 16S rRNA. Forms part of the Shine-Dalgarno cleft in the 70S ribosome (By similarity)	SSU ribosomal protein S11p (S14e)	Ribosome SSU bacterial
KKC1_RS00190	KKC1_00460	NZ_BDGJ01000001.1	32871	33242	-	372	359.5	529.83	1887.5	1793.75	-1.53754	0.0191383		protein coding	WP_088552499.1	30S ribosomal protein S13	273068.TTE2266	1e-67	222.5	RPSM	GO:0003674,GO:0003735,GO:0005198,GO:0005575,GO:0005622,GO:0005623,GO:0005737,GO:0005829,GO:0005840,GO:0005886,GO:0006412,GO:0008150,GO:0008152,GO:0009058,GO:0009059,GO:0009987,GO:0010467,GO:0015935,GO:0016020,GO:0019538,GO:0022613,GO:0022626,GO:0022627,GO:0030529,GO:0032991,GO:0034645,GO:0042254,GO:0043170,GO:0043226,GO:0043228,GO:0043229,GO:0043232,GO:0044085,GO:0044237,GO:0044238,GO:0044249,GO:…	K02952		COG0099	J	Located at the top of the head of the 30S subunit, it contacts several helices of the 16S rRNA. In the 70S ribosome it contacts the 23S rRNA (bridge B1a) and protein L5 of the 50S subunit (bridge B1b), connecting the 2 subunits	SSU ribosomal protein S13p (S18e)	Ribosome SSU bacterial
KKC1_RS00195	KKC1_00470	NZ_BDGJ01000001.1	33273	33386	-	114	151.33	234.5	1284.5	1112.08	-2.13056	0.00397321		protein coding	WP_088552500.1	50S ribosomal protein L36	608506.COB47_0863	3e-23	66.7	RPMJ		K02919			J	50S ribosomal protein L36	LSU ribosomal protein L36p @ LSU ribosomal protein L36p, zinc-dependent
KKC1_RS00200	KKC1_00480	NZ_BDGJ01000001.1	33486	33704	-	219	354.33	464.5	2369	2034.92	-1.91155	0.00628564		protein coding	WP_088552501.1	translation initiation factor IF-1	635013.TherJR_0319	1.1e-42	139.4	INFA	GO:0003674,GO:0003676,GO:0003723,GO:0003743,GO:0005488,GO:0005575,GO:0005622,GO:0005623,GO:0005737,GO:0006412,GO:0006413,GO:0008135,GO:0008150,GO:0008152,GO:0009058,GO:0009059,GO:0009987,GO:0010467,GO:0019538,GO:0034645,GO:0043170,GO:0044237,GO:0044238,GO:0044249,GO:0044260,GO:0044267,GO:0044424,GO:0044464,GO:0071704,GO:0097159,GO:1901363,GO:1901576	K02518		COG0361	J	however, it seems to stimulate more or less all the activities of the other two initiation factors, IF-2 and IF-3 (By similarity)	Translation initiation factor 1	Translation initiation factors bacterial
KKC1_RS00205	KKC1_00490	NZ_BDGJ01000001.1	33704	34027	-	324	689	979.33	4700.83	3503.25	-1.7961	0.0153228		protein coding	WP_088552502.1	RNA-binding protein	264732.Moth_2437	2.3e-30	94.4						S	(ribosomal) protein	hypothetical protein
KKC1_RS00210	KKC1_00500	NZ_BDGJ01000001.1	34047	34793	-	747	1516.17	2603.17	5625.5	5211	-0.897181	0.267622		protein coding	WP_088552503.1	type I methionyl aminopeptidase	401526.TcarDRAFT_1018	4.4e-126	416.5	MAP	GO:0005575,GO:0005622,GO:0005623,GO:0005737,GO:0044424,GO:0044464	K01265		COG0024	J	Removes the N-terminal methionine from nascent proteins (By similarity)	Methionine aminopeptidase (EC 3.4.11.18)	CBSS-312309.3.peg.1965; Translation termination factors bacterial
KKC1_RS00215	KKC1_00510	NZ_BDGJ01000001.1	34790	35443	-	654	302	734.33	2015.33	2063.17	-1.49684	0.0490627		protein coding	WP_088552504.1	adenylate kinase	635013.TherJR_1985	4.7e-108	356.6	ADK	GO:0000166,GO:0001882,GO:0001883,GO:0003674,GO:0003824,GO:0004017,GO:0004550,GO:0005488,GO:0005524,GO:0005575,GO:0005618,GO:0005622,GO:0005623,GO:0005737,GO:0005829,GO:0005886,GO:0006139,GO:0006144,GO:0006163,GO:0006164,GO:0006165,GO:0006167,GO:0006725,GO:0006753,GO:0006793,GO:0006796,GO:0006807,GO:0008150,GO:0008152,GO:0009058,GO:0009112,GO:0009116,GO:0009117,GO:0009119,GO:0009123,GO:0009124,GO:…	K00939	ADK1,ADK2,ADK3,ADK4,ADKd,DADK	COG0563	F	Catalyzes the reversible transfer of the terminal phosphate group between ATP and AMP. Plays an important role in cellular energy homeostasis and in adenine nucleotide metabolism (By similarity)	Adenylate kinase (EC 2.7.4.3)	Purine conversions
KKC1_RS00220	KKC1_00520	NZ_BDGJ01000001.1	35518	36780	-	1263	1890.33	2844	7913.17	7204.5	-1.16759	0.118605		protein coding	WP_088552505.1	preprotein translocase subunit SecY	264732.Moth_2440	3e-205	678.7	SECY	GO:0005575,GO:0005623,GO:0005886,GO:0016020,GO:0044464,GO:0071944	K03076		COG0201	U	The central subunit of the protein translocation channel SecYEG. Consists of two halves formed by TMs 1-5 and 6-10. These two domains form a lateral gate at the front which open onto the bilayer between TMs 2 and 7, and are clamped together by SecE at the back. The channel is closed by both a pore ring composed of hydrophobic SecY resides and a short helix (helix 2A) on the extracellular side of …	Protein translocase subunit SecY
KKC1_RS00225	KKC1_00530	NZ_BDGJ01000001.1	36781	37221	-	441	383.5	575	2050.67	1374.83	-1.34459	0.060895		protein coding	WP_088552526.1	50S ribosomal protein L15	246194.CHY_2290	2.7e-74	244.6	RPLO	GO:0003674,GO:0003735,GO:0005198,GO:0005575,GO:0005623,GO:0005886,GO:0006412,GO:0008150,GO:0008152,GO:0009058,GO:0009059,GO:0009987,GO:0010467,GO:0016020,GO:0019538,GO:0034645,GO:0043170,GO:0044237,GO:0044238,GO:0044249,GO:0044260,GO:0044267,GO:0044464,GO:0071704,GO:0071944,GO:1901576	K02876		COG0200	J	Binds to the 23S rRNA (By similarity)	LSU ribosomal protein L15p (L27Ae)
KKC1_RS00230	KKC1_00540	NZ_BDGJ01000001.1	37225	37428	-	204	111.83	227.5	611	747.67	-1.49806	0.0378842		protein coding	WP_088552506.1	50S ribosomal protein L30	401526.TcarDRAFT_1101	2.4e-24	80.1	RPMD	GO:0003674,GO:0003735,GO:0005198,GO:0006412,GO:0008150,GO:0008152,GO:0009058,GO:0009059,GO:0009987,GO:0010467,GO:0019538,GO:0034645,GO:0043170,GO:0044237,GO:0044238,GO:0044249,GO:0044260,GO:0044267,GO:0071704,GO:1901576	K02907		COG1841	J	50S ribosomal protein L30	LSU ribosomal protein L30p (L7e)
KKC1_RS00235	KKC1_00550	NZ_BDGJ01000001.1	37434	37934	-	501	152	491.5	895.83	1094.83	-1.15712	0.18572		protein coding	WP_088552507.1	30S ribosomal protein S5	635013.TherJR_0313	2.3e-88	290.7	RPSE	GO:0003674,GO:0003735,GO:0005198,GO:0005575,GO:0005622,GO:0005623,GO:0005737,GO:0005829,GO:0005886,GO:0006412,GO:0008150,GO:0008152,GO:0009058,GO:0009059,GO:0009987,GO:0010467,GO:0016020,GO:0019538,GO:0034645,GO:0040007,GO:0043170,GO:0044237,GO:0044238,GO:0044249,GO:0044260,GO:0044267,GO:0044424,GO:0044444,GO:0044464,GO:0071704,GO:0071944,GO:1901576	K02988		COG0098	J	Located at the back of the 30S subunit body where it stabilizes the conformation of the head with respect to the body (By similarity)	SSU ribosomal protein S5p (S2e)	Ribosome SSU bacterial
KKC1_RS00240	KKC1_00560	NZ_BDGJ01000001.1	37960	38328	-	369	92	235	1141.67	826	-2.12679	0.0129918		protein coding	WP_088552508.1	50S ribosomal protein L18	635013.TherJR_0312	3.4e-55	181.7	RPLR	GO:0003674,GO:0003735,GO:0005198,GO:0006412,GO:0008150,GO:0008152,GO:0009058,GO:0009059,GO:0009987,GO:0010467,GO:0019538,GO:0034645,GO:0040007,GO:0043170,GO:0044237,GO:0044238,GO:0044249,GO:0044260,GO:0044267,GO:0071704,GO:1901576	K02881		COG0256	J	This is one of the proteins that binds and probably mediates the attachment of the 5S RNA into the large ribosomal subunit, where it forms part of the central protuberance (By similarity)	LSU ribosomal protein L18p (L5e)
KKC1_RS00245	KKC1_00570	NZ_BDGJ01000001.1	38365	38907	-	543	289.5	805.5	4415.83	3686.83	-2.42721	0.00786547		protein coding	WP_088552509.1	50S ribosomal protein L6	562970.Btus_0168	2.3e-81	268.4	RPLF	GO:0003674,GO:0003735,GO:0005198,GO:0005575,GO:0005618,GO:0005623,GO:0005886,GO:0006412,GO:0008150,GO:0008152,GO:0009058,GO:0009059,GO:0009987,GO:0010467,GO:0016020,GO:0019538,GO:0030312,GO:0034645,GO:0040007,GO:0043170,GO:0044237,GO:0044238,GO:0044249,GO:0044260,GO:0044267,GO:0044464,GO:0071704,GO:0071944,GO:1901576	K02933		COG0097	J	This protein binds to the 23S rRNA, and is important in its secondary structure. It is located near the subunit interface in the base of the L7 L12 stalk, and near the tRNA binding site of the peptidyltransferase center (By similarity)	LSU ribosomal protein L6p (L9e)
KKC1_RS00250	KKC1_00580	NZ_BDGJ01000001.1	38958	39350	-	393	173.17	471.17	1583.5	1426.33	-1.75684	0.0301544		protein coding	WP_088552527.1	30S ribosomal protein S8	246194.CHY_2295	8.2e-76	248.7	RPSH	GO:0003674,GO:0003735,GO:0005198,GO:0005575,GO:0005622,GO:0005623,GO:0005737,GO:0005829,GO:0005840,GO:0006412,GO:0008150,GO:0008152,GO:0009058,GO:0009059,GO:0009987,GO:0010467,GO:0015935,GO:0019538,GO:0022626,GO:0022627,GO:0030529,GO:0032991,GO:0034645,GO:0040007,GO:0043170,GO:0043226,GO:0043228,GO:0043229,GO:0043232,GO:0044237,GO:0044238,GO:0044249,GO:0044260,GO:0044267,GO:0044391,GO:0044422,GO:…	K02994		COG0096	J	One of the primary rRNA binding proteins, it binds directly to 16S rRNA central domain where it helps coordinate assembly of the platform of the 30S subunit (By similarity)	SSU ribosomal protein S8p (S15Ae)	Ribosome SSU bacterial
KKC1_RS00255	KKC1_00590	NZ_BDGJ01000001.1	39377	39562	-	186	52.17	162.5	661.67	551.5	-2.03827	0.0225681		protein coding	WP_088552510.1	type Z 30S ribosomal protein S14	335541.Swol_2320	1.6e-37	121.4	RPSZ	GO:0003674,GO:0003735,GO:0005198,GO:0006412,GO:0008150,GO:0008152,GO:0009058,GO:0009059,GO:0009987,GO:0010467,GO:0019538,GO:0034645,GO:0043170,GO:0044237,GO:0044238,GO:0044249,GO:0044260,GO:0044267,GO:0071704,GO:1901576	K02954		COG0199	J	Binds 16S rRNA, required for the assembly of 30S particles and may also be responsible for determining the conformation of the 16S rRNA at the A site (By similarity)	SSU ribosomal protein S14p (S29e) @ SSU ribosomal protein S14p (S29e), zinc-dependent	Ribosome SSU bacterial; Ribosome SSU bacterial
KKC1_RS00260	KKC1_00600	NZ_BDGJ01000001.1	39605	40150	-	546	289.67	599	2267	1784	-1.71104	0.023073		protein coding	WP_088552511.1	50S ribosomal protein L5	635013.TherJR_0308	6.5e-100	328.4	RPLE	GO:0003674,GO:0003735,GO:0005198,GO:0005575,GO:0005623,GO:0005886,GO:0006412,GO:0008150,GO:0008152,GO:0009058,GO:0009059,GO:0009987,GO:0010467,GO:0016020,GO:0019538,GO:0022613,GO:0034645,GO:0040007,GO:0042254,GO:0043170,GO:0044085,GO:0044237,GO:0044238,GO:0044249,GO:0044260,GO:0044267,GO:0044464,GO:0071704,GO:0071840,GO:0071944,GO:1901576	K02931		COG0094	J	This is 1 of the proteins that binds and probably mediates the attachment of the 5S RNA into the large ribosomal subunit, where it forms part of the central protuberance. In the 70S ribosome it contacts protein S13 of the 30S subunit (bridge B1b), connecting the 2 subunits	LSU ribosomal protein L5p (L11e)
KKC1_RS00265	KKC1_00610	NZ_BDGJ01000001.1	40180	40509	-	330	145.5	366	1954	1647	-2.34631	0.0060681		protein coding	WP_088552512.1	50S ribosomal protein L24	370438.PTH_0331	5.1e-56	183.9	RPLX	GO:0003674,GO:0003735,GO:0005198,GO:0005575,GO:0005618,GO:0005622,GO:0005623,GO:0005737,GO:0006412,GO:0008150,GO:0008152,GO:0009058,GO:0009059,GO:0009295,GO:0009987,GO:0010467,GO:0019538,GO:0030312,GO:0034645,GO:0040007,GO:0043170,GO:0044237,GO:0044238,GO:0044249,GO:0044260,GO:0044267,GO:0044424,GO:0044464,GO:0071704,GO:0071944,GO:1901576	K02895		COG0198	J	One of the proteins that surrounds the polypeptide exit tunnel on the outside of the subunit (By similarity)	LSU ribosomal protein L24p (L26e)
KKC1_RS00270	KKC1_00620	NZ_BDGJ01000001.1	40554	40922	-	369	40	129	501.33	408.33	-1.96912	0.0306837		protein coding	WP_088552513.1	50S ribosomal protein L14	264732.Moth_2450	8.6e-69	225.7	RPLN	GO:0003674,GO:0003676,GO:0003723,GO:0003735,GO:0005198,GO:0005488,GO:0005575,GO:0005622,GO:0005623,GO:0005737,GO:0005829,GO:0005840,GO:0005886,GO:0006412,GO:0008150,GO:0008152,GO:0009058,GO:0009059,GO:0009987,GO:0010467,GO:0015934,GO:0016020,GO:0019538,GO:0019843,GO:0022625,GO:0022626,GO:0030529,GO:0032991,GO:0034645,GO:0040007,GO:0043170,GO:0043226,GO:0043228,GO:0043229,GO:0043232,GO:0044237,GO:…	K02874		COG0093	J	Binds to 23S rRNA. Forms part of two intersubunit bridges in the 70S ribosome (By similarity)	LSU ribosomal protein L14p (L23e)
KKC1_RS00275	KKC1_00630	NZ_BDGJ01000001.1	40947	41204	-	258	10.33	36.83	241	207.5	-2.7692	0.00594831		protein coding	WP_088552514.1	30S ribosomal protein S17	401526.TcarDRAFT_1007	8.7e-41	133.3	RPSQ	GO:0003674,GO:0003735,GO:0005198,GO:0005575,GO:0005623,GO:0005886,GO:0006412,GO:0008150,GO:0008152,GO:0009058,GO:0009059,GO:0009987,GO:0010467,GO:0016020,GO:0019538,GO:0034645,GO:0040007,GO:0043170,GO:0044237,GO:0044238,GO:0044249,GO:0044260,GO:0044267,GO:0044464,GO:0071704,GO:0071944,GO:1901576	K02961		COG0186	J	One of the primary rRNA binding proteins, it binds specifically to the 5'-end of 16S ribosomal	SSU ribosomal protein S17p (S11e)	Ribosome SSU bacterial
KKC1_RS00280	KKC1_00640	NZ_BDGJ01000001.1	41229	41435	-	207	12.83	40.83	250.83	201	-2.59596	0.00752961		protein coding	WP_088552515.1	50S ribosomal protein L29	635013.TherJR_0304	3.5e-31	101.1	RPMC	GO:0008150,GO:0040007	K02904		COG0255	J	50s ribosomal protein l29	LSU ribosomal protein L29p (L35e)
KKC1_RS00285	KKC1_00650	NZ_BDGJ01000001.1	41425	41859	-	435	39.33	176.33	635.42	617.83	-2.08865	0.036842		protein coding	WP_088552516.1	50S ribosomal protein L16	264732.Moth_2453	2.1e-80	264.4	RPLP	GO:0003674,GO:0003735,GO:0005198,GO:0005575,GO:0005623,GO:0005886,GO:0006412,GO:0008150,GO:0008152,GO:0009058,GO:0009059,GO:0009987,GO:0010467,GO:0016020,GO:0019538,GO:0034645,GO:0040007,GO:0043170,GO:0044237,GO:0044238,GO:0044249,GO:0044260,GO:0044267,GO:0044464,GO:0071704,GO:0071944,GO:1901576	K02878		COG0197	J	Binds 23S rRNA and is also seen to make contacts with the A and possibly P site tRNAs (By similarity)	LSU ribosomal protein L16p (L10e)
KKC1_RS00290	KKC1_00660	NZ_BDGJ01000001.1	41862	42524	-	663	157.83	511	1784.83	1564.33	-1.8691	0.0326864		protein coding	WP_088552517.1	30S ribosomal protein S3	635013.TherJR_0302	7.9e-120	395	RPSC	GO:0003674,GO:0003735,GO:0005198,GO:0005575,GO:0005618,GO:0005622,GO:0005623,GO:0005737,GO:0005829,GO:0005840,GO:0005886,GO:0006412,GO:0008150,GO:0008152,GO:0009058,GO:0009059,GO:0009987,GO:0010467,GO:0015935,GO:0016020,GO:0019538,GO:0022626,GO:0022627,GO:0030312,GO:0030529,GO:0032991,GO:0034645,GO:0040007,GO:0043170,GO:0043226,GO:0043228,GO:0043229,GO:0043232,GO:0044237,GO:0044238,GO:0044249,GO:…	K02982		COG0092	J	Binds the lower part of the 30S subunit head. Binds mRNA in the 70S ribosome, positioning it for translation (By similarity)	SSU ribosomal protein S3p (S3e)	Ribosome SSU bacterial
KKC1_RS00295	KKC1_00670	NZ_BDGJ01000001.1	42528	42869	-	342	192.33	501	2600	2043.5	-2.28104	0.00829085		protein coding	WP_088552518.1	50S ribosomal protein L22	760568.Desku_3052	6e-58	190.5	RPLV	GO:0003674,GO:0003735,GO:0005198,GO:0005575,GO:0005618,GO:0005623,GO:0006412,GO:0008150,GO:0008152,GO:0009058,GO:0009059,GO:0009987,GO:0010467,GO:0019538,GO:0030312,GO:0034645,GO:0040007,GO:0043170,GO:0044237,GO:0044238,GO:0044249,GO:0044260,GO:0044267,GO:0044464,GO:0071704,GO:0071944,GO:1901576	K02890		COG0091	J	The globular domain of the protein is located near the polypeptide exit tunnel on the outside of the subunit, while an extended beta-hairpin is found that lines the wall of the exit tunnel in the center of the 70S ribosome (By similarity)	LSU ribosomal protein L22p (L17e)
KKC1_RS00300	KKC1_00680	NZ_BDGJ01000001.1	42904	43188	-	285	145.83	305	1155.17	1069.67	-1.81658	0.0145822		protein coding	WP_088552519.1	30S ribosomal protein S19	760568.Desku_3053	1.5e-60	198	RPSS	GO:0003674,GO:0003735,GO:0005198,GO:0005575,GO:0005623,GO:0005886,GO:0006412,GO:0008150,GO:0008152,GO:0009058,GO:0009059,GO:0009987,GO:0010467,GO:0016020,GO:0019538,GO:0034645,GO:0040007,GO:0043170,GO:0044237,GO:0044238,GO:0044249,GO:0044260,GO:0044267,GO:0044464,GO:0071704,GO:0071944,GO:1901576	K02965		COG0185	J	Protein S19 forms a complex with S13 that binds strongly to the 16S ribosomal RNA (By similarity)	SSU ribosomal protein S19p (S15e)	Ribosome SSU bacterial
KKC1_RS00305	KKC1_00690	NZ_BDGJ01000001.1	43233	44060	-	828	611.17	1064.67	2340.5	2311.67	-0.972159	0.177554		protein coding	WP_088552520.1	50S ribosomal protein L2	635013.TherJR_0299	1.1e-155	513.9	RPLB	GO:0003674,GO:0003735,GO:0005198,GO:0005488,GO:0005575,GO:0005622,GO:0005623,GO:0005737,GO:0005840,GO:0005886,GO:0006412,GO:0008150,GO:0008152,GO:0008270,GO:0009058,GO:0009059,GO:0009987,GO:0010467,GO:0015934,GO:0016020,GO:0019538,GO:0030529,GO:0032991,GO:0034645,GO:0040007,GO:0043167,GO:0043169,GO:0043170,GO:0043226,GO:0043228,GO:0043229,GO:0043232,GO:0044237,GO:0044238,GO:0044249,GO:0044260,GO:…	K02886		COG0090	J	One of the primary rRNA binding proteins. Required for association of the 30S and 50S subunits to form the 70S ribosome, for tRNA binding and peptide bond formation. It has been suggested to have peptidyltransferase activity	LSU ribosomal protein L2p (L8e)
KKC1_RS00310	KKC1_00700	NZ_BDGJ01000001.1	44091	44378	-	288	262.17	271.67	1353.83	779.5	-1.48473	0.0566058		protein coding	WP_088552521.1	50S ribosomal protein L23	498761.HM1_1380	7.6e-42	136.2	RPLW	GO:0003674,GO:0003735,GO:0005198,GO:0006412,GO:0008150,GO:0008152,GO:0009058,GO:0009059,GO:0009987,GO:0010467,GO:0019538,GO:0034645,GO:0043170,GO:0044237,GO:0044238,GO:0044249,GO:0044260,GO:0044267,GO:0071704,GO:1901576	K02892		COG0089	J	One of the early assembly proteins it binds 23S rRNA. One of the proteins that surrounds the polypeptide exit tunnel on the outside of the ribosome. Forms the main docking site for trigger factor binding to the ribosome (By similarity)	LSU ribosomal protein L23p (L23Ae)
KKC1_RS00315	KKC1_00710	NZ_BDGJ01000001.1	44378	45001	-	624	587.17	996.17	3703.83	2841.5	-1.55761	0.0340214		protein coding	WP_088552522.1	50S ribosomal protein L4	643648.Slip_2236	2.1e-97	320.9	RPLD	GO:0003674,GO:0003735,GO:0005198,GO:0005575,GO:0005622,GO:0005623,GO:0005737,GO:0005829,GO:0005886,GO:0006412,GO:0008150,GO:0008152,GO:0009058,GO:0009059,GO:0009987,GO:0010467,GO:0016020,GO:0019538,GO:0034645,GO:0040007,GO:0043170,GO:0044237,GO:0044238,GO:0044249,GO:0044260,GO:0044267,GO:0044424,GO:0044444,GO:0044464,GO:0071704,GO:0071944,GO:1901576	K02926		COG0088	J	One of the primary rRNA binding proteins, this protein initially binds near the 5'-end of the 23S rRNA. It is important during the early stages of 50S assembly. It makes multiple contacts with different domains of the 23S rRNA in the assembled 50S subunit and ribosome (By similarity)	LSU ribosomal protein L4p (L1e)
KKC1_RS00320	KKC1_00720	NZ_BDGJ01000001.1	45045	45677	-	633	565	910.5	3231.83	2873.33	-1.54749	0.0262348		protein coding	WP_088552523.1	50S ribosomal protein L3	760568.Desku_3057	9.6e-108	355.1	RPLC	GO:0003674,GO:0003735,GO:0005198,GO:0005575,GO:0005622,GO:0005623,GO:0005737,GO:0005829,GO:0005886,GO:0006412,GO:0008150,GO:0008152,GO:0009058,GO:0009059,GO:0009893,GO:0009987,GO:0010467,GO:0010468,GO:0010604,GO:0016020,GO:0019219,GO:0019222,GO:0019538,GO:0031323,GO:0031325,GO:0034645,GO:0040007,GO:0043170,GO:0044087,GO:0044237,GO:0044238,GO:0044249,GO:0044260,GO:0044267,GO:0044424,GO:0044444,GO:…	K02906		COG0087	J	One of the primary rRNA binding proteins, it binds directly near the 3'-end of the 23S rRNA, where it nucleates assembly of the 50S subunit (By similarity)	LSU ribosomal protein L3p (L3e)
KKC1_RS00325	KKC1_00730	NZ_BDGJ01000001.1	45701	46009	-	309	359.5	583.5	2897.33	1992.5	-1.88629	0.0126252		protein coding	WP_088552524.1	30S ribosomal protein S10	264732.Moth_2461	6.1e-61	199	RPSJ	GO:0003674,GO:0003735,GO:0005198,GO:0005575,GO:0005618,GO:0005622,GO:0005623,GO:0005737,GO:0005829,GO:0005840,GO:0005886,GO:0006412,GO:0008150,GO:0008152,GO:0009058,GO:0009059,GO:0009987,GO:0010467,GO:0015935,GO:0016020,GO:0019538,GO:0022626,GO:0022627,GO:0030312,GO:0030529,GO:0032991,GO:0034645,GO:0040007,GO:0043170,GO:0043226,GO:0043228,GO:0043229,GO:0043232,GO:0044237,GO:0044238,GO:0044249,GO:…	K02946		COG0051	J	Involved in the binding of tRNA to the ribosomes (By similarity)	SSU ribosomal protein S10p (S20e)	Ribosome SSU bacterial
KKC1_RS00330	KKC1_00740	NZ_BDGJ01000001.1	46210	46293	-	84	90	185	1063.17	922.33	-2.36593	0.00371338		pseudogene	noprotein	hypothetical protein											Translation elongation factor Tu	Mycobacterium virulence operon involved in protein synthesis (SSU ribosomal proteins); Translation elongation factors bacterial
KKC1_RS00335	KKC1_00750	NZ_BDGJ01000002.1	1	192	+	192	0	0	0.33	3				pseudogene	noprotein	hypothetical protein											hypothetical protein
KKC1_RS00340	KKC1_00760	NZ_BDGJ01000002.1	276	2147	+	1872	3569.83	4738	4079.5	5869	0.280874	0.857925		protein coding	WP_088552528.1	FAD-dependent oxidoreductase	933115.GPDM_16376	1.3e-139	456.6						S		putative membrane protein
KKC1_RS00345	KKC1_00770	NZ_BDGJ01000002.1	2278	3324	-	1047	397.5	555.5	424	808.5	0.179467	0.918951		pseudogene	noprotein	hypothetical protein											hypothetical protein
KKC1_RS00350	KKC1_00780	NZ_BDGJ01000002.1	3733	3930	+	198	118	137.5	159	256.83	-0.146987	0.931441		protein coding	WP_088552529.1	thiamine biosynthesis protein ThiS	555079.Toce_1817	1.9e-30	93.6			K03154			S	ThiamineS Protein	hypothetical protein
KKC1_RS00355	KKC1_00790	NZ_BDGJ01000002.1	3947	4870	+	924	409	476.5	490	797.33	0.0171021	0.997392		protein coding	WP_088552530.1	adenine nucleotide alpha hydrolase family protein	555079.Toce_1816	7.7e-163	532.8					COG0037	D	PP-loop domain protein	tRNA(U54)-2-thioribothymidine synthetase
KKC1_RS00360	KKC1_00800	NZ_BDGJ01000002.1	4885	6087	+	1203	110	246.5	237	314	-0.128229	0.943443		protein coding	WP_088552531.1	N-acetylglucosamine-6-phosphate deacetylase	235909.GK2277	9e-80	264.3	NAGA	GO:0003674,GO:0003824,GO:0005488,GO:0005506,GO:0005515,GO:0006040,GO:0006044,GO:0006046,GO:0008150,GO:0008152,GO:0008448,GO:0009056,GO:0016787,GO:0016810,GO:0016811,GO:0019213,GO:0042802,GO:0042803,GO:0043167,GO:0043169,GO:0046348,GO:0046872,GO:0046914,GO:0046983,GO:0071704,GO:1901071,GO:1901072,GO:1901135,GO:1901136,GO:1901575	K01443	AGDC	COG1820	G	GlcNAc 6-P deacetylase	N-acetylglucosamine-6-phosphate deacetylase (EC 3.5.1.25)	Chitin and N-acetylglucosamine utilization
KKC1_RS00365	KKC1_00810	NZ_BDGJ01000002.1	6220	7251	+	1032	827.5	1654	337	473.5	2.12233	0.00544171		protein coding	WP_088552532.1	uroporphyrinogen decarboxylase	246194.CHY_0483	5.5e-181	597	HEME	GO:0005575,GO:0005622,GO:0005623,GO:0005737,GO:0005829,GO:0044424,GO:0044444,GO:0044464	K01599	UPPDC1	COG0407	H	Catalyzes the decarboxylation of four acetate groups of uroporphyrinogen-III to yield coproporphyrinogen-III (By similarity)	Uroporphyrinogen III decarboxylase (EC 4.1.1.37)	Heme and Siroheme Biosynthesis
KKC1_RS00370	KKC1_00820	NZ_BDGJ01000002.1	7273	8214	+	942	442.5	1195.5	263.5	386.5	1.82298	0.0258175		protein coding	WP_088552533.1	ferrochelatase	546414.Deide_05290	9.8e-75	245.1	HEMH	GO:0005575,GO:0005622,GO:0005623,GO:0005737,GO:0044424,GO:0044464	K01772		COG0276	H	Catalyzes the ferrous insertion into protoporphyrin IX (By similarity)	Ferrochelatase, protoheme ferro-lyase (EC 4.99.1.1)	Heme and Siroheme Biosynthesis
KKC1_RS00375	KKC1_00830	NZ_BDGJ01000002.1	8214	9635	+	1422	1613.5	3043	498.5	801	2.36027	0.00356112		protein coding	WP_088552534.1	protoporphyrinogen oxidase	246194.CHY_0481	8.8e-163	536.5	HEMG	GO:0005575,GO:0005622,GO:0005623,GO:0005737,GO:0044424,GO:0044464	K00231	PPPGO,PPPGO4	COG1232	H	protoporphyrinogen oxidase	Protoporphyrinogen IX oxidase, aerobic, HemY (EC 1.3.3.4)	Heme and Siroheme Biosynthesis
KKC1_RS00380	KKC1_00840	NZ_BDGJ01000002.1	10001	10411	+	411	1	1	89	167	-6.30414	9.50489e-05	Yes	protein coding	WP_088552535.1	hypothetical protein											hypothetical protein
KKC1_RS00385	KKC1_00850	NZ_BDGJ01000002.1	10398	11486	+	1089	9.5	8.5	387	628	-5.23905	3.92116e-05	Yes	protein coding	WP_088552536.1	Ni,Fe-hydrogenase small subunit	138119.DSY2101	3.4e-148	488.6			K06282		COG1740	C	small subunit	Uptake [NiFe] hydrogenase, small subunit HyaA (EC 1.12.99.6)
KKC1_RS00390	KKC1_00860	NZ_BDGJ01000002.1	11490	13079	+	1590	26.5	41	608	1030.33	-4.05528	9.00975e-05	Yes	protein coding	WP_088552537.1	nickel-dependent hydrogenase large subunit	138119.DSY2100	5.6e-245	808.6			K06281		COG0374	C	Hydrogenase, large subunit	Uptake [NiFe] hydrogenase, large subunit HyaB (EC 1.12.99.6)
KKC1_RS00395	KKC1_00870	NZ_BDGJ01000002.1	13082	13714	+	633	7.5	9	270.5	420.83	-4.82131	5.30665e-05	Yes	protein coding	WP_088552538.1	Ni/Fe-hydrogenase, b-type cytochrome subunit	138119.DSY1597	9e-47	148.5			K03620		COG1969	C	B-type cytochrome subunit	hypothetical protein
KKC1_RS00400	KKC1_00880	NZ_BDGJ01000002.1	13656	14129	+	474	5.5	12	182.5	242	-4.05879	0.000162584	Yes	protein coding	WP_088552539.1	hypothetical protein	404380.Gbem_0380	1.1e-35	117	HYBD	GO:0008150,GO:0008152,GO:0010467,GO:0016485,GO:0019538,GO:0043170,GO:0044238,GO:0051604,GO:0071704	K03605		COG0680	O	hydrogenase	Hydrogenase maturation protease
KKC1_RS00405	KKC1_00890	NZ_BDGJ01000002.1	14259	15428	+	1170	624.5	1321.33	1984.5	1908.33	-0.515201	0.651422		protein coding	WP_088552540.1	LysM peptidoglycan-binding domain-containing protein	293826.Amet_4134	3.7e-105	342.5						S	peptidoglycaN-binding	hypothetical protein
KKC1_RS00410	KKC1_00910	NZ_BDGJ01000002.1	15714	16697	+	984	25	23	14	42.5	0.340396	0.833647		protein coding	WP_088552541.1	biotin synthase BioB	246194.CHY_0889	3.4e-159	525	BIOB		K01012	BTS2,BTS3r,BTS_1	COG0502	H	Catalyzes the conversion of dethiobiotin (DTB) to biotin by the insertion of a sulfur atom into dethiobiotin via a radical- based mechanism (By similarity)	Biotin synthase (EC 2.8.1.6)	Biotin biosynthesis; Biotin biosynthesis Experimental; Biotin synthesis cluster
KKC1_RS00415	KKC1_00920	NZ_BDGJ01000002.1	16807	17259	+	453	2.5	3	5.5	3.5	-0.175945	0.943443		protein coding	WP_088552542.1	DUF2383 domain-containing protein	555088.DealDRAFT_0135	6.7e-64	203.6			K03594			S		hypothetical protein
KKC1_RS00420	KKC1_00930	NZ_BDGJ01000002.1	17298	18182	+	885	9	11	16	20.5	-0.327052	0.828783		protein coding	WP_088552543.1	restriction endonuclease	370438.PTH_2666	2.4e-44	139.4						S		hypothetical protein
KKC1_RS00425	KKC1_00940	NZ_BDGJ01000002.1	18261	18965	+	705	76.5	208.5	187	289	-0.243983	0.88208		protein coding	WP_088552544.1	SAM-dependent methyltransferase	760568.Desku_2598	6.1e-65	213.6	TRMK	GO:0005575,GO:0005622,GO:0005623,GO:0005737,GO:0044424,GO:0044464	K06967		COG2384	S	SAM-dependent methyltransferase	tRNA (adenine(22)-N(1))-methyltransferase (EC 2.1.1.217)
KKC1_RS00430	KKC1_00950	NZ_BDGJ01000002.1	18941	20059	+	1119	79.5	285.5	242.5	384.5	-0.299937	0.856479		protein coding	WP_088552545.1	Nif3-like dinuclear metal center hexameric protein	518766.Rmar_1841	7.3e-101	329.5					COG0327,COG3323	S	NGG1p interacting factor 3 protein, NIF3	GTP cyclohydrolase 1 type 2 homolog YbgI
KKC1_RS00435	KKC1_00960	NZ_BDGJ01000002.1	20120	20827	+	708	120.5	133.5	118.5	92.5	0.791697	0.348712		protein coding	WP_088552546.1	hypothetical protein	370438.PTH_0915	1.2e-31	99.1			K07164			S	Putative zinc ribbon domain	hypothetical protein
KKC1_RS00440	KKC1_00970	NZ_BDGJ01000002.1	20835	21206	-	372	219	343	236.5	442.83	0.267331	0.866874		protein coding	WP_088552547.1	XRE family transcriptional regulator	521098.Aaci_1064	2.2e-17	60	VFU_A01915		K07729			K	Transcriptional regulator	hypothetical protein
KKC1_RS00445	KKC1_00980	NZ_BDGJ01000002.1	21371	21646	+	276	94	97.33	110.67	63.83	0.648989	0.534328		protein coding	WP_088552548.1	XRE family transcriptional regulator											hypothetical protein
KKC1_RS00450	KKC1_00990	NZ_BDGJ01000002.1	21609	21884	+	276	52.5	48.83	58.17	38.33	0.599447	0.583684		protein coding	WP_088552549.1	aspartyl-phosphate phosphatase Spo0E family protein											hypothetical protein
KKC1_RS00455	KKC1_01000	NZ_BDGJ01000002.1	21897	22382	-	486	162	197.83	217.17	217.83	0.255199	0.880532		protein coding	WP_088552550.1	transcriptional regulator MntR	635013.TherJR_2664	5.9e-54	177.1	MNTR	GO:0005575,GO:0005622,GO:0005623,GO:0005737,GO:0044424,GO:0044464	K03709		COG1321	K	dependent repressor	hypothetical protein
KKC1_RS00460	KKC1_01010	NZ_BDGJ01000002.1	22388	23740	-	1353	1686.5	2283.5	583.5	989.33	1.88286	0.00884342		protein coding	WP_088552551.1	ferrous iron transporter B	335541.Swol_1539	1.2e-186	612.9	FEOB	GO:0005575,GO:0005623,GO:0005886,GO:0016020,GO:0044464,GO:0071944	K04759		COG0370	P	Ferrous iron transport protein b	Ferrous iron transport protein B
KKC1_RS00465	KKC1_01020	NZ_BDGJ01000002.1	23733	24518	-	786	86.5	131.5	90.5	96.5	0.737524	0.385147		protein coding	WP_088552552.1	iron transporter FeoB	264732.Moth_1406	1.9e-94	305.8			K04759		COG0370	P	ferrous iron transport protein	Ferrous iron transport protein B
KKC1_RS00470	no locus tag	NZ_BDGJ01000002.1	24537	24794	-	258	5.5	6.5	4	3.5	1.17963	0.353463		protein coding	WP_088552553.1	ferrous iron transport protein A	349161.Dred_2718	6.6e-26	82	FEOA		K04758			P	ferrous iron transport protein	hypothetical protein
KKC1_RS00475	KKC1_01040	NZ_BDGJ01000002.1	25205	25423	+	219	145.5	80	179.5	210.5	-0.1983	0.907205		protein coding	WP_088552554.1	hypothetical protein											hypothetical protein
KKC1_RS00480	no locus tag	NZ_BDGJ01000002.1	25607	26013	+	407	45304.8	118820	53706	92308.3	0.668124	0.678327		RNase P RNA	noprotein	RNase P RNA component class A
KKC1_RS00485	KKC1_01060	NZ_BDGJ01000002.1	26137	26520	-	384	8	11	4	7	1.30247	0.229762		protein coding	WP_088552555.1	TOBE domain-containing protein											hypothetical protein
KKC1_RS00490	KKC1_01080	NZ_BDGJ01000002.1	26766	29138	+	2373	571	326	972	853.5	-0.446161	0.728197		protein coding	WP_088552556.1	restriction endonuclease subunit R	656519.Halsa_0214	4.3e-286	945.8					COG1061,COG3886	L	type iii restriction protein res subunit	hypothetical protein
KKC1_RS00495	KKC1_01090	NZ_BDGJ01000002.1	29140	29532	+	393	98	69.5	289.5	216.5	-1.04253	0.215781		protein coding	WP_088552557.1	HIT family protein	768706.Desor_4227	2.9e-60	196.4			K02503		COG0537	F, G	Histidine triad (Hit) protein	Bis(5&#39;-nucleosyl)-tetraphosphatase (asymmetrical) (EC 3.6.1.17)	pyrimidine conversions
KKC1_RS00500	KKC1_01100	NZ_BDGJ01000002.1	29535	29852	+	318	45.5	36	149	127.5	-1.21369	0.111066		protein coding	WP_088552581.1	phosphoribosyl-ATP pyrophosphohydrolase	457570.Nther_0786	5.2e-31	98.7					COG4997	S		hypothetical protein
KKC1_RS00505	KKC1_01120	NZ_BDGJ01000002.1	30506	33853	+	3348	572.5	591.5	646.5	733.5	0.302523	0.849594		protein coding	WP_088552582.1	DUF3883 domain-containing protein	638303.Thal_1590	0	1399.1	YQHH				COG0553	L	SNF2 family N-terminal domain	FIG01191602: hypothetical protein
KKC1_RS00510	KKC1_01130	NZ_BDGJ01000002.1	33843	36545	+	2703	476	637.5	540	729	0.348221	0.813269		protein coding	WP_088552558.1	DUF1156 domain-containing protein	688269.Theth_1402	0	1343.7			K07445		COG1743	L	adenine-specific DNA methylase	Adenine-specific DNA methylase containing a Zn-ribbon
KKC1_RS00515	KKC1_01140	NZ_BDGJ01000002.1	36542	39094	+	2553	341	551.5	964.5	925.5	-0.577122	0.572842		protein coding	WP_088552559.1	DUF499 domain-containing protein	357808.RoseRS_0237	0	1039.6			K06922		COG1483	S	ATPase (AAA superfamily)-like protein	hypothetical protein
KKC1_RS00520	KKC1_01150	NZ_BDGJ01000002.1	39283	40968	+	1686	312.5	341.5	417.5	537	0.00452553	0.998855		protein coding	WP_088552560.1	DUF262 domain-containing protein	85643.Tmz1t_3179	1.8e-35	115.5					COG1479	S	Pfam:DUF2081	hypothetical protein
KKC1_RS00525	no locus tag	NZ_BDGJ01000002.1	41583	41918	+	336	47.5	44	67.5	61.5	0.0464412	0.983766		protein coding	WP_088552561.1	PIN domain-containing protein	760568.Desku_2874	4.2e-39	123						S	PilT protein domain protein	hypothetical protein
KKC1_RS00530	KKC1_01190	NZ_BDGJ01000002.1	42117	42920	-	804	178	174	246.5	255	0.0363725	0.987359		protein coding	WP_088552583.1	tRNA 2-thiocytidine biosynthesis protein TtcA	401526.TcarDRAFT_2686	1.9e-96	318.3		GO:0005575,GO:0005622,GO:0005623,GO:0005737,GO:0044424,GO:0044464			COG0037	D	Required for the thiolation of cytidine in position 32 of tRNA, to form 2-thiocytidine (s(2)C32) (By similarity)	tRNA(Cytosine32)-2-thiocytidine synthetase
KKC1_RS00535	KKC1_01210	NZ_BDGJ01000002.1	43148	43783	-	636	297	256	66	129	2.08809	0.011425		protein coding	WP_088552562.1	flavodoxin family protein	903814.ELI_2909	7.6e-53	168.5	CLCAR_1207					S	Nadph-dependent fmn reductase	hypothetical protein
KKC1_RS00540	KKC1_01220	NZ_BDGJ01000002.1	43799	44038	-	240	47.5	45	10	19.5	2.20027	0.0109284		protein coding	WP_088552563.1	hypothetical protein	635013.TherJR_1972	5.8e-41	125.3					COG4746	S	MTH865-like family	hypothetical protein
KKC1_RS00545	KKC1_01230	NZ_BDGJ01000002.1	44159	44449	-	291	27	20.5	26	25.5	0.433605	0.736271		protein coding	WP_088552564.1	hypothetical protein											hypothetical protein
KKC1_RS00550	KKC1_01240	NZ_BDGJ01000002.1	44442	45128	-	687	65.5	56	81.5	97.5	0.000924578	0.999127		protein coding	WP_088552565.1	Crp/Fnr family transcriptional regulator	635013.TherJR_1970	2.3e-108	355.4	FNR		K01420		COG0664	T	transcriptional regulator, crp fnr family	Transcriptional regulator, Crp/Fnr family	Oxidative stress
KKC1_RS00555	KKC1_01250	NZ_BDGJ01000002.1	45311	46195	+	885	178	219.5	298.5	437	-0.340468	0.814138		protein coding	WP_088552566.1	DegV family protein	246194.CHY_1529	5e-60	199.1	DEGV	GO:0005575,GO:0005623,GO:0005886,GO:0016020,GO:0044464,GO:0071944			COG1307	S	degv family	DegV family protein
KKC1_RS00560	KKC1_01260	NZ_BDGJ01000002.1	46211	47830	+	1620	452.5	719	873	1489	-0.475935	0.68817		protein coding	WP_088552567.1	DAK2 domain-containing protein	1009370.ALO_04201	1.5e-133	441	YLOV		K07030		COG1461	S	dak2 domain fusion protein ylov	Dihydroxyacetone kinase-like protein, phosphatase domain / Dihydroxyacetone kinase-like protein, kinase domain
KKC1_RS00565	KKC1_01270	NZ_BDGJ01000002.1	47887	48942	+	1056	90	159.5	249.5	376.5	-0.803642	0.344867		protein coding	WP_088552568.1	hypothetical protein											hypothetical protein
KKC1_RS00570	KKC1_01280	NZ_BDGJ01000002.1	48978	49361	+	384	89.5	111	141	234.5	-0.352609	0.799534		protein coding	WP_088552569.1	8-oxo-dGTP diphosphatase MutT	696369.DesniDRAFT_2207	7.4e-48	157.3	MUTT	GO:0000287,GO:0003674,GO:0003824,GO:0005488,GO:0005575,GO:0005622,GO:0005623,GO:0005737,GO:0006139,GO:0006259,GO:0006281,GO:0006725,GO:0006807,GO:0006950,GO:0006974,GO:0008150,GO:0008152,GO:0008413,GO:0009987,GO:0016462,GO:0016787,GO:0016817,GO:0016818,GO:0030145,GO:0033554,GO:0034641,GO:0043167,GO:0043169,GO:0043170,GO:0044237,GO:0044238,GO:0044260,GO:0044424,GO:0044464,GO:0044699,GO:0044763,GO:…	K03574	ADPRDP,DNTPPA,NTPP1,NTPP2	COG0494	L	mutator MutT protein	Mutator mutT protein (7,8-dihydro-8-oxoguanine-triphosphatase) (EC 3.6.1.-)	Nudix proteins (nucleoside triphosphate hydrolases)
KKC1_RS00575	KKC1_01290	NZ_BDGJ01000002.1	49516	50751	+	1236	152	177	395.5	563	-0.992197	0.167307		protein coding	WP_088552570.1	MFS transporter	760568.Desku_0344	4.9e-112	369.1	FSR	GO:0005575,GO:0005623,GO:0005886,GO:0006950,GO:0006974,GO:0008150,GO:0009987,GO:0016020,GO:0033554,GO:0044464,GO:0044699,GO:0044763,GO:0050896,GO:0051716,GO:0071944	K08223			G	Major facilitator Superfamily	Fosmidomycin resistance protein
KKC1_RS00580	KKC1_01300	NZ_BDGJ01000002.1	50841	52085	+	1245	4	8	10	12	-0.343304	0.839313		protein coding	WP_088552571.1	DUF362 domain-containing protein	246194.CHY_1734	2e-83	272.2					COG2006	S	Domain of unknown function (DUF362)	hypothetical protein
KKC1_RS00585	KKC1_01320	NZ_BDGJ01000002.1	52312	53514	+	1203	3.5	7.5	17	31	-1.56976	0.118605		protein coding	WP_088552572.1	acetyl-CoA C-acyltransferase	643648.Slip_1988	4.1e-131	426.4			K00626	ACACT1r,ACACT2r,ACACT3r,ACACT4r,ACACT5r,ACACT6r,ACACT7r,ACACT8r,VCACT	COG0183	I	acetyl-coa acetyltransferase	3-ketoacyl-CoA thiolase (EC 2.3.1.16) @ Acetyl-CoA acetyltransferase (EC 2.3.1.9)	Acetyl-CoA fermentation to Butyrate; Biotin biosynthesis; Biotin synthesis cluster; Butanol Biosynthesis; Butyrate metabolism cluster; Fatty acid metabolism cluster; Polyhydroxybutyrate metabolism; Polyhydroxybutyrate metabolism; Serine-glyoxylate cycle; Serine-glyoxylate cycle
KKC1_RS00590	KKC1_01330	NZ_BDGJ01000002.1	53551	54402	+	852	6.5	7.5	12.5	14	-0.380127	0.799534		protein coding	WP_088552584.1	3-hydroxyacyl-CoA dehydrogenase family protein	634956.Geoth_2578	5e-126	406.6			K00074	3HOPCD,HACD1,HACD2,HACD3,HACD4,HACD5,HACD6,HACD7,HACD8,HVCD	COG1250	I	3-hydroxyacyl-CoA dehydrogenase, C-terminal domain	3-hydroxybutyryl-CoA dehydrogenase (EC 1.1.1.157); 3-hydroxyacyl-CoA dehydrogenase (EC 1.1.1.35)	Acetyl-CoA fermentation to Butyrate; Acetyl-CoA fermentation to Butyrate; Butanol Biosynthesis; Butyrate metabolism cluster; Fatty acid metabolism cluster; Polyhydroxybutyrate metabolism; Polyhydroxybutyrate metabolism
KKC1_RS00595	KKC1_01340	NZ_BDGJ01000002.1	54491	55738	-	1248	4.5	6.5	8.5	14.5	-0.516422	0.72634		protein coding	WP_088552573.1	2-hydroxyacyl-CoA dehydratase	439235.Dalk_2773	2.1e-90	296.6					COG1775	E	dehydratase	hypothetical protein
KKC1_RS00600	KKC1_01350	NZ_BDGJ01000002.1	55735	56922	-	1188	9.5	12.5	23.5	26	-0.633691	0.565224		protein coding	WP_088552574.1	2-hydroxyacyl-CoA dehydratase	439235.Dalk_3846	6.5e-55	176.6	BADD		K04112		COG1775	E	Benzoyl-CoA reductase subunit	hypothetical protein
KKC1_RS00605	KKC1_01360	NZ_BDGJ01000002.1	56976	57545	-	570	590.5	626	417	871	0.493654	0.672798		protein coding	WP_088552575.1	sporulation protein	697281.Mahau_0908	2.5e-76	247.6			K06298			S	Spore germination	hypothetical protein
KKC1_RS00610	KKC1_01370	NZ_BDGJ01000002.1	57635	58627	-	993	52	43.5	43.5	100	-0.00148868	0.998855		protein coding	WP_088552576.1	arsenic resistance protein	635013.TherJR_1578	8.5e-127	411.9			K03325		COG0798	P	Bile acid sodium symporter	Putative sodium-dependent transporter
KKC1_RS00615	KKC1_01380	NZ_BDGJ01000002.1	58774	59523	+	750	13.5	15	19.5	32	-0.302165	0.843422		protein coding	WP_088552577.1	polysaccharide deacetylase family sporulation protein PdaB	292459.STH1013	6.1e-83	271.7	PDAB	GO:0005575,GO:0005623,GO:0042763,GO:0044464				G	polysaccharide deacetylase	hypothetical protein
KKC1_RS00620	KKC1_01390	NZ_BDGJ01000002.1	59633	60442	+	810	124.5	141	95.5	137	0.742183	0.384058		protein coding	WP_088552585.1	carbon-nitrogen hydrolase family protein	156889.Mmc1_1403	1.8e-73	241.8	NIT		K01459,K01501		COG0388	S	nitrilase cyanide hydratase and apolipoprotein n-acyltransferase	hypothetical protein
KKC1_RS00625	KKC1_01400	NZ_BDGJ01000002.1	60542	61723	+	1182	43	57	26	21	1.6031	0.0362395		protein coding	WP_088552578.1	PDZ domain-containing protein	370438.PTH_0449	9.3e-134	443.8	HTRA		K04771,K04772		COG0265	O	protease	HtrA protease/chaperone protein	Periplasmic Stress Response
KKC1_RS00630	KKC1_01410	NZ_BDGJ01000002.1	61724	62656	+	933	28	32	9	13	1.97651	0.0177414		protein coding	WP_088552579.1	ABC transporter ATP-binding protein	335543.Sfum_1755	4.7e-99	322	CCMA		K01990		COG1131	P	abc transporter, atp-binding protein	Gliding motility-associated ABC transporter ATP-binding protein GldA
KKC1_RS00635	KKC1_01420	NZ_BDGJ01000002.1	62682	63392	+	711	26	33.5	18	27	0.938938	0.259353		protein coding	WP_088552580.1	ABC transporter permease	858215.Thexy_0500	2.7e-70	231	NOSY2		K01992		COG1277	N	ABC transporter	Gliding motility-associated ABC transporter permease protein GldF
KKC1_RS00640	KKC1_01430	NZ_BDGJ01000002.1	63408	63797	+	390	35	23	6	6	2.80734	0.00817916		pseudogene	noprotein	ABC transporter											hypothetical protein
KKC1_RS00645	KKC1_01440	NZ_BDGJ01000003.1	1	851	-	851	396.5	504	508.5	682.25	0.137494	0.943655		protein coding	WP_088552586.1	prephenate dehydrogenase/arogenate dehydrogenase family protein	370438.PTH_1621	7.5e-87	287.2	TYRA		K00210,K00220,K00800,K04517,K15226	PPND	COG0287	E	Prephenate dehydrogenase	Prephenate and/or arogenate dehydrogenase (unknown specificity) (EC 1.3.1.12)(EC 1.3.1.43)	Phenylalanine and Tyrosine Branches from Chorismate
KKC1_RS00650	KKC1_01450	NZ_BDGJ01000003.1	848	1684	-	837	436	714.5	778	931	-0.0554326	0.980217		protein coding	WP_088552587.1	prephenate dehydratase	264732.Moth_1334	1.6e-86	286.4	PHEA	GO:0003674,GO:0003824,GO:0004664,GO:0005488,GO:0005515,GO:0006082,GO:0006461,GO:0006520,GO:0006558,GO:0006725,GO:0006807,GO:0008150,GO:0008152,GO:0008652,GO:0009058,GO:0009072,GO:0009073,GO:0009094,GO:0009095,GO:0009987,GO:0016043,GO:0016053,GO:0016597,GO:0016829,GO:0016835,GO:0016836,GO:0019438,GO:0019752,GO:0022607,GO:0031406,GO:0033585,GO:0042802,GO:0042803,GO:0043167,GO:0043168,GO:0043436,GO:…	K04518,K14170	CHORM,PPNDH	COG0077	E	Prephenate dehydratase	Prephenate dehydratase (EC 4.2.1.51)	Phenylalanine and Tyrosine Branches from Chorismate
KKC1_RS00655	KKC1_01460	NZ_BDGJ01000003.1	1681	2709	-	1029	474	736.5	779.5	934	0.0181476	0.997392		protein coding	WP_088552635.1	3-deoxy-7-phosphoheptulonate synthase	635013.TherJR_1599	1.6e-166	548.1			K03856		COG2876	E	phospho-2-dehydro-3-deoxyheptonate aldolase	2-keto-3-deoxy-D-arabino-heptulosonate-7-phosphate synthase I beta (EC 2.5.1.54)	Common Pathway For Synthesis of Aromatic Compounds (DAHP synthase to chorismate)
KKC1_RS00660	KKC1_01470	NZ_BDGJ01000003.1	3094	3504	-	411	120.67	229	499.33	669.33	-1.22832	0.0816262		protein coding	WP_088552588.1	PIN domain-containing protein	795359.TOPB45_0357	5.5e-45	141.8					COG2402	S	PilT protein domain protein	hypothetical protein
KKC1_RS00665	KKC1_01480	NZ_BDGJ01000003.1	3508	3714	-	207	41.83	84	101.33	148.33	-0.471752	0.697992		protein coding	WP_088552589.1	DUF2281 domain-containing protein	477974.Daud_1677	3.9e-33	101						S	Protein of unknown function (DUF2281)	hypothetical protein
KKC1_RS00670	KKC1_01490	NZ_BDGJ01000003.1	3719	3937	-	219	55.33	86.5	151.5	187.83	-0.734555	0.39137		protein coding	WP_088552590.1	hypothetical protein
KKC1_RS00675	KKC1_01500	NZ_BDGJ01000003.1	3988	4791	-	804	275.17	484	579.5	906	-0.444354	0.719557		protein coding	WP_088552591.1	tryptophan synthase subunit alpha	635013.TherJR_1601	4.1e-96	317.6	TRPA	GO:0000162,GO:0003674,GO:0003824,GO:0004834,GO:0005575,GO:0005622,GO:0005623,GO:0005737,GO:0005886,GO:0006082,GO:0006520,GO:0006568,GO:0006576,GO:0006586,GO:0006725,GO:0006807,GO:0008150,GO:0008152,GO:0008652,GO:0009058,GO:0009072,GO:0009073,GO:0009308,GO:0009309,GO:0009987,GO:0016020,GO:0016053,GO:0016829,GO:0016835,GO:0016836,GO:0018130,GO:0019438,GO:0019752,GO:0034641,GO:0040007,GO:0042401,GO:…	K00571,K01695	TRPS1,TRPS2,TRPS3	COG0159	E	The alpha subunit is responsible for the aldol cleavage of indoleglycerol phosphate to indole and glyceraldehyde 3- phosphate (By similarity)	Tryptophan synthase alpha chain (EC 4.2.1.20)	Auxin biosynthesis; Chorismate: Intermediate for synthesis of Tryptophan, PAPA antibiotics, PABA, 3-hydroxyanthranilate and more.; Tryptophan synthesis
KKC1_RS00680	KKC1_01510	NZ_BDGJ01000003.1	4781	5983	-	1203	437.5	928.33	1228	1785.5	-0.635031	0.518897		protein coding	WP_088552592.1	tryptophan synthase subunit beta	760568.Desku_1852	8.8e-203	670.4	TRPB		K01696,K01817	TRPS1,TRPS2	COG0133	E	The beta subunit is responsible for the synthesis of L- tryptophan from indole and L-serine (By similarity)	Tryptophan synthase beta chain (EC 4.2.1.20)	Auxin biosynthesis; Chorismate: Intermediate for synthesis of Tryptophan, PAPA antibiotics, PABA, 3-hydroxyanthranilate and more.; Tryptophan synthesis
KKC1_RS00685	KKC1_01520	NZ_BDGJ01000003.1	5967	6599	-	633	34.5	151	254	314.5	-1.15134	0.263736		protein coding	WP_088552593.1	phosphoribosylanthranilate isomerase	264732.Moth_1338	4.6e-84	277.2	TRPF		K01817,K06173	PRAIi	COG0135	E	N-(5'-phosphoribosyl)anthranilate isomerase	Phosphoribosylanthranilate isomerase (EC 5.3.1.24)	Auxin biosynthesis; Chorismate: Intermediate for synthesis of Tryptophan, PAPA antibiotics, PABA, 3-hydroxyanthranilate and more.; Tryptophan synthesis
KKC1_RS00690	KKC1_01530	NZ_BDGJ01000003.1	6583	7389	-	807	169.5	533	622.5	695.5	-0.439093	0.736271		protein coding	WP_088552594.1	indole-3-glycerol phosphate synthase TrpC	635013.TherJR_1604	9.1e-82	270.5	TRPC	GO:0000162,GO:0003674,GO:0003824,GO:0004425,GO:0004640,GO:0006082,GO:0006520,GO:0006568,GO:0006576,GO:0006586,GO:0006725,GO:0006807,GO:0008150,GO:0008152,GO:0008652,GO:0009058,GO:0009072,GO:0009073,GO:0009308,GO:0009309,GO:0009987,GO:0016053,GO:0016829,GO:0016830,GO:0016831,GO:0016853,GO:0016860,GO:0016861,GO:0018130,GO:0019438,GO:0019752,GO:0034641,GO:0042401,GO:0042430,GO:0042435,GO:0043436,GO:…	K01609,K13498	IGPS,PRAIi	COG0134	E	Indole-3-glycerol phosphate synthase	Indole-3-glycerol phosphate synthase (EC 4.1.1.48)	Chorismate: Intermediate for synthesis of Tryptophan, PAPA antibiotics, PABA, 3-hydroxyanthranilate and more.; Tryptophan synthesis
KKC1_RS00695	KKC1_01540	NZ_BDGJ01000003.1	7386	8405	-	1020	302.5	1114.5	1137	1166	-0.246956	0.882101		protein coding	WP_088552595.1	anthranilate phosphoribosyltransferase	264732.Moth_1340	1.1e-140	463.9	TRPD	GO:0005575,GO:0005576,GO:0005623,GO:0005886,GO:0008150,GO:0016020,GO:0040007,GO:0044464,GO:0071944	K00766	ANPRT	COG0547	E	anthranilate phosphoribosyltransferase	Anthranilate phosphoribosyltransferase (EC 2.4.2.18)	Auxin biosynthesis; Chorismate: Intermediate for synthesis of Tryptophan, PAPA antibiotics, PABA, 3-hydroxyanthranilate and more.; Tryptophan synthesis
KKC1_RS00700	KKC1_01550	NZ_BDGJ01000003.1	8441	9010	-	570	283	775.5	775.5	710	-0.0229387	0.994255		protein coding	WP_088552596.1	type 1 glutamine amidotransferase	635013.TherJR_1606	1.3e-90	298.5	PABA		K01658,K01664,K01951	ADCS,ANS	COG0512	E	anthranilate synthase	Anthranilate synthase, amidotransferase component (EC 4.1.3.27)	Chorismate: Intermediate for synthesis of Tryptophan, PAPA antibiotics, PABA, 3-hydroxyanthranilate and more.; Tryptophan synthesis
KKC1_RS00705	KKC1_01560	NZ_BDGJ01000003.1	8991	10490	-	1500	959.5	2757.5	1487	1601	0.737412	0.459653		protein coding	WP_088552597.1	anthranilate synthase component I	635013.TherJR_1607	1.3e-183	606	TRPE	GO:0000162,GO:0003674,GO:0003824,GO:0004049,GO:0006082,GO:0006520,GO:0006568,GO:0006576,GO:0006586,GO:0006725,GO:0006807,GO:0008150,GO:0008152,GO:0008652,GO:0009058,GO:0009072,GO:0009073,GO:0009308,GO:0009309,GO:0009987,GO:0016053,GO:0016829,GO:0016830,GO:0016833,GO:0018130,GO:0019438,GO:0019752,GO:0034641,GO:0042401,GO:0042430,GO:0042435,GO:0043436,GO:0044106,GO:0044237,GO:0044238,GO:0044249,GO:…	K01657,K04781,K13503	ANS,ANS2	COG0147	E	synthase component I	Anthranilate synthase, aminase component (EC 4.1.3.27)	Chorismate: Intermediate for synthesis of Tryptophan, PAPA antibiotics, PABA, 3-hydroxyanthranilate and more.; Tryptophan synthesis
KKC1_RS00710	KKC1_01570	NZ_BDGJ01000003.1	10758	11636	-	879	17	52	1881.33	1698	-5.21555	5.76567e-05	Yes	protein coding	WP_088552598.1	phosphonate ABC transporter, permease protein PhnE	635013.TherJR_2587	9e-108	355.3	PHNE_2	GO:0005575,GO:0016020	K02042		COG3639	P	phosphonate abc transporter	ABC transporter, permease protein (cluster 12, methionine/phosphonates)
KKC1_RS00715	KKC1_01580	NZ_BDGJ01000003.1	11584	12381	-	798	30.5	58	1349.17	1516	-4.50482	3.17425e-05	Yes	protein coding	WP_088552599.1	phosphonate ABC transporter ATP-binding protein	635013.TherJR_2586	1.2e-76	252.9	PHNC	GO:0005575,GO:0005623,GO:0005886,GO:0016020,GO:0044464,GO:0071944	K02041		COG3638	P	phosphonate abc transporter	Phosphonate ABC transporter ATP-binding protein (TC 3.A.1.9.1)	ABC transporter alkylphosphonate (TC 3.A.1.9.1)
KKC1_RS00720	KKC1_01590	NZ_BDGJ01000003.1	12400	13299	-	900	46.5	78	2764.5	3092	-5.03916	1.89519e-05	Yes	protein coding	WP_088552600.1	phosphate/phosphite/phosphonate ABC transporter substrate-binding protein	635013.TherJR_2585	7e-114	374.1	PHND		K02044		COG3221	P	phosphonate ABC transporter, periplasmic phosphonate-binding protein	ABC transporter, substrate-binding protein (cluster 12, methionine/phosphonates)
KKC1_RS00725	KKC1_01610	NZ_BDGJ01000003.1	13565	14755	-	1191	1405.5	1463	2865	7853.17	-1.31115	0.133623		protein coding	WP_088552601.1	ABC transporter ATP-binding protein	316274.Haur_1720	3e-105	350.3	FBPC	GO:0005575,GO:0005623,GO:0005886,GO:0016020,GO:0044464,GO:0071944	K02010,K02052	FE3abcpp	COG3842	E	Part of the ABC transporter complex PotABCD involved in spermidine putrescine import. Responsible for energy coupling to the transport system (By similarity)	hypothetical protein
KKC1_RS00730	KKC1_01620	NZ_BDGJ01000003.1	14644	16218	-	1575	2230	2041	4768	11885.7	-1.36653	0.121768		protein coding	WP_088552636.1	iron ABC transporter permease	266117.Rxyl_1174	3.9e-172	565.3	SFUB	GO:0005575,GO:0016020	K02011		COG1178	P	binding-protein-dependent transport systems inner membrane Component	Ferric iron ABC transporter, permease protein
KKC1_RS00735	KKC1_01630	NZ_BDGJ01000003.1	16222	17259	-	1038	1956.5	1665.5	8396.33	24059.3	-2.55531	0.0129918		protein coding	WP_088552637.1	iron ABC transporter substrate-binding protein	266117.Rxyl_1175	1.8e-143	469.5		GO:0005575,GO:0005622,GO:0005623,GO:0009579,GO:0016020,GO:0030288,GO:0030312,GO:0030313,GO:0031975,GO:0034357,GO:0042597,GO:0042651,GO:0044424,GO:0044436,GO:0044462,GO:0044464,GO:0071944	K02012	FE3abcpp	COG1840	P	extracellular solute-binding protein family 1	Ferric iron ABC transporter, iron-binding protein
KKC1_RS00740	KKC1_01650	NZ_BDGJ01000003.1	17703	18041	-	339	43	67	104.5	131.5	-0.575594	0.579699		protein coding	WP_088552602.1	hypothetical protein											hypothetical protein
KKC1_RS00745	KKC1_01660	NZ_BDGJ01000003.1	18060	18431	-	372	24.5	19.5	87	72.5	-1.31314	0.0948703		protein coding	WP_088552603.1	DUF1992 domain-containing protein	696369.DesniDRAFT_1522	1.7e-54	176.1	YHDN					S	DnaJ-like, subfamily C	hypothetical protein
KKC1_RS00750	KKC1_01670	NZ_BDGJ01000003.1	18591	18971	-	381	445	560.5	504.5	616.5	0.379604	0.782544		protein coding	WP_088552604.1	chorismate mutase	429009.Adeg_1290	1.4e-49	160.9	AROH	GO:0003674,GO:0003824,GO:0004106,GO:0005575,GO:0005622,GO:0005623,GO:0005737,GO:0006082,GO:0008150,GO:0008152,GO:0009987,GO:0016853,GO:0016866,GO:0019752,GO:0043436,GO:0043648,GO:0044237,GO:0044281,GO:0044424,GO:0044464,GO:0044710,GO:0046417,GO:0071704	K06208	CHORM	COG4401	E	chorismate mutase	Chorismate mutase II (EC 5.4.99.5)	Phenylalanine and Tyrosine Branches from Chorismate
KKC1_RS00755	KKC1_01680	NZ_BDGJ01000003.1	18988	19404	-	417	599.5	834	640	808	0.515934	0.639486		protein coding	WP_088552605.1	hut operon positive regulator HutP	635013.TherJR_1609	6.9e-71	228.4						S	HutP family	L-lactate dehydrogenase (FMN-dependent) and related alpha-hydroxy acid dehydrogenases
KKC1_RS00760	KKC1_01690	NZ_BDGJ01000003.1	19556	20071	-	516	116	212.5	263.5	229	-0.0914625	0.959264		protein coding	WP_088552606.1	hypothetical protein	643648.Slip_1768	5e-38	118.9						S		hypothetical protein
KKC1_RS00765	KKC1_01700	NZ_BDGJ01000003.1	20191	20949	-	759	297	438.67	400.5	379.5	0.42709	0.732627		protein coding	WP_088552607.1	FAA hydrolase family protein	485916.Dtox_1639	9e-100	321.7	MHPD				COG0179	Q	Domain of unknown function (DUF2437)	2-hydroxyhepta-2,4-diene-1,7-dioate isomerase (EC 5.3.3.-)
KKC1_RS00770	KKC1_01710	NZ_BDGJ01000003.1	20969	21406	-	438	87.5	135.33	251.5	195	-0.502523	0.663749		protein coding	WP_088552608.1	hypothetical protein	635013.TherJR_1624	1.4e-54	174						S		hypothetical protein
KKC1_RS00775	KKC1_01730	NZ_BDGJ01000003.1	21531	21773	-	243	37	37	44	26	0.601394	0.594247		protein coding	WP_088552609.1	hypothetical protein	635013.TherJR_1625	1.3e-24	73.5						S		hypothetical protein
KKC1_RS00780	KKC1_01740	NZ_BDGJ01000003.1	21915	22406	+	492	212.5	215.5	144	198.5	0.879493	0.260923		protein coding	WP_088552610.1	hypothetical protein	635013.TherJR_1626	6e-43	134.2						S		hypothetical protein
KKC1_RS00785	KKC1_01750	NZ_BDGJ01000003.1	22409	23143	-	735	759	962.5	377.83	687.33	1.248	0.06787		protein coding	WP_088552611.1	rRNA pseudouridine synthase	577650.Despr_2966	4.8e-88	286.4	RLUB	GO:0000154,GO:0001522,GO:0003674,GO:0003824,GO:0006139,GO:0006364,GO:0006396,GO:0006725,GO:0006807,GO:0008150,GO:0008152,GO:0009451,GO:0009982,GO:0009987,GO:0010467,GO:0016070,GO:0016072,GO:0016853,GO:0016866,GO:0022613,GO:0034470,GO:0034641,GO:0034660,GO:0040007,GO:0042254,GO:0043170,GO:0043412,GO:0044085,GO:0044237,GO:0044238,GO:0044260,GO:0046483,GO:0071704,GO:0071840,GO:0090304,GO:1901360	K06178,K06181,K06182,K06183	YUMPS	COG1187	J	Pseudouridine synthase	Ribosomal large subunit pseudouridine synthase B (EC 5.4.99.22)
KKC1_RS00790	KKC1_01760	NZ_BDGJ01000003.1	23168	24106	-	939	104.5	173	119	220.83	0.244072	0.88121		protein coding	WP_088552612.1	hypothetical protein	574087.Acear_1345	3.6e-55	181.5	DRAG	GO:0003674,GO:0003824,GO:0006464,GO:0006807,GO:0008150,GO:0008152,GO:0009399,GO:0009987,GO:0016787,GO:0016798,GO:0016799,GO:0019538,GO:0036211,GO:0043170,GO:0043412,GO:0044237,GO:0044238,GO:0044260,GO:0044267,GO:0071704,GO:0071941	K05521		COG1397	O	ADP-ribosylation crystallin J1	hypothetical protein
KKC1_RS00795	KKC1_01770	NZ_BDGJ01000003.1	24389	24613	-	225	2	2	13	3				protein coding	WP_088552613.1	molybdopterin synthase sulfur carrier subunit	760568.Desku_0622	5.2e-28	84.5			K03154,K03636			H	ThiS family	hypothetical protein
KKC1_RS00800	KKC1_01780	NZ_BDGJ01000003.1	25008	26891	-	1884	30	55.5	95	91	-0.616013	0.542814		protein coding	WP_088552614.1	aldehyde ferredoxin oxidoreductase	760568.Desku_0621	0	1354.3			K03738,K11389		COG2414	C	aldehyde ferredoxin oxidoreductase	Tungsten-containing aldehyde:ferredoxin oxidoreductase (EC 1.2.7.5)	Tungstate strays
KKC1_RS00805	KKC1_01790	NZ_BDGJ01000003.1	26909	27373	-	465	11	12.5	18	44	-0.832986	0.443459		protein coding	WP_088552615.1	4Fe-4S dicluster domain-containing protein	760568.Desku_0620	3e-93	298.8					COG1142	C	Inherit from COG: 4Fe-4S Ferredoxin iron-sulfur binding domain protein	Quad-[4Fe-4S] ferredoxin, HycB/HydN/HyfA family
KKC1_RS00810	KKC1_01800	NZ_BDGJ01000003.1	27659	28873	-	1215	651	797	958	1350	-0.126487	0.946605		protein coding	WP_088552616.1	nickel pincer cofactor biosynthesis protein LarC	246194.CHY_1283	1.2e-148	489.5			K09121		COG1641	S	UPF0272 protein	hypothetical protein
KKC1_RS00815	KKC1_01810	NZ_BDGJ01000003.1	28870	29631	-	762	89.5	194	355.83	466.5	-1.03348	0.189934		protein coding	WP_088552617.1	AIR carboxylase family protein	696369.DesniDRAFT_1205	3.8e-114	374.2	CPMA		K06898		COG1691	S	1-(5-phosphoribosyl)-5-amino-4-imidazole-carboxylate (air) carboxylase	Circadian phase modifier
KKC1_RS00820	KKC1_01820	NZ_BDGJ01000003.1	29613	30449	-	837	102.5	223	335	427.5	-0.72741	0.431985		protein coding	WP_088552618.1	ATP-dependent sacrificial sulfur transferase LarE	246194.CHY_1281	8.4e-128	419.4			K06864		COG1606	L	PP-loop domain protein	ATP-utilizing enzyme of the PP-loop superfamily
KKC1_RS00825	KKC1_01830	NZ_BDGJ01000003.1	30568	31659	-	1092	355	338	873	830	-0.751903	0.357673		protein coding	WP_088552619.1	aminopeptidase P family protein	696369.DesniDRAFT_1207	6e-157	515.8	EUTD	GO:0006508,GO:0008150,GO:0008152,GO:0019538,GO:0043170,GO:0044238,GO:0071704	K01271,K15783		COG0006	E	peptidase, M24	Aminopeptidase YpdF (MP-, MA-, MS-, AP-, NP- specific)	Protein degradation
KKC1_RS00830	KKC1_01840	NZ_BDGJ01000003.1	31724	32974	-	1251	556.5	579	804.5	950	-0.0780678	0.970133		protein coding	WP_088552620.1	benzoate transporter	555079.Toce_0381	6.1e-215	708.3	BENE		K05782		COG3135	Q	Benzoate	Benzoate transport protein	Benzoate degradation
KKC1_RS00835	KKC1_01850	NZ_BDGJ01000003.1	33046	34491	-	1446	137	168	191.5	282.5	-0.0883169	0.96182		protein coding	WP_088552621.1	hypothetical protein	264732.Moth_1773	1.7e-303	995.6						S		hypothetical protein
KKC1_RS00840	KKC1_01860	NZ_BDGJ01000003.1	34492	35115	-	624	3.5	10	19.5	29.5	-1.32092	0.191316		protein coding	WP_088552622.1	4Fe-4S dicluster domain-containing protein	696369.DesniDRAFT_1217	4.3e-107	345.6						C	4Fe-4S ferredoxin, iron-sulfur binding	hypothetical protein
KKC1_RS00845	KKC1_01870	NZ_BDGJ01000003.1	35119	36138	-	1020	6	22	32.33	36.5	-0.792884	0.477713		protein coding	WP_088552623.1	4-hydroxy-2-oxovalerate aldolase	264732.Moth_1775	3.5e-187	615.4	MHPE	GO:0003674,GO:0003824,GO:0005575,GO:0005618,GO:0005623,GO:0008150,GO:0008152,GO:0008701,GO:0016829,GO:0016830,GO:0016833,GO:0030312,GO:0044464,GO:0071944	K01666,K18365	HOPNTAL	COG0119	Q	Catalyzes the retro-aldol cleavage of 4-hydroxy-2- oxopentanoate to pyruvate and acetaldehyde. Is involved in the meta-cleavage pathway for the degradation of aromatic compounds (By similarity)	4-hydroxy-2-oxovalerate aldolase (EC 4.1.3.39)
KKC1_RS00850	KKC1_01880	NZ_BDGJ01000003.1	36111	37013	-	903	11.5	30.5	34.83	54.5	-0.571124	0.630976		protein coding	WP_088552624.1	acetaldehyde dehydrogenase (acetylating)	555079.Toce_0377	4.8e-157	515.4	MHPF		K04073		COG4569	Q	Catalyzes the conversion of acetaldehyde to acetyl-CoA, using NAD( ) and coenzyme A. Is the final enzyme in the meta- cleavage pathway for the degradation of aromatic compounds (By similarity)	Acetaldehyde dehydrogenase, acetylating, (EC 1.2.1.10) in gene cluster for degradation of phenols, cresols, catechol
KKC1_RS00855	KKC1_01890	NZ_BDGJ01000003.1	37027	37800	-	774	12.5	32	45.5	43	-0.493069	0.697475		protein coding	WP_088552625.1	2-keto-4-pentenoate hydratase	264732.Moth_1777	3.4e-129	424.3	MHPD	GO:0003674,GO:0003824,GO:0005488,GO:0005515,GO:0005575,GO:0005622,GO:0005623,GO:0005737,GO:0006629,GO:0006706,GO:0006725,GO:0008150,GO:0008152,GO:0008202,GO:0008684,GO:0009056,GO:0009987,GO:0016042,GO:0016829,GO:0016835,GO:0016836,GO:0019439,GO:0030145,GO:0042802,GO:0043167,GO:0043169,GO:0044237,GO:0044238,GO:0044248,GO:0044424,GO:0044464,GO:0044710,GO:0046872,GO:0046914,GO:0071704,GO:1901360,GO:…	K01617,K02509,K02554,K18364	OP4ENH	COG3971	Q	hydratase	4-oxalocrotonate decarboxylase (EC 4.1.1.77)
KKC1_RS00860	KKC1_01900	NZ_BDGJ01000003.1	37766	38692	-	927	35	65.5	73	80	-0.0975663	0.956089		protein coding	WP_088552626.1	molybdopterin-binding protein	264732.Moth_1778	3.7e-122	396.8						H	molybdopterin binding domain	hypothetical protein
KKC1_RS00865	KKC1_01910	NZ_BDGJ01000003.1	38707	39501	-	795	1	3	8	8	-1.42886	0.300742		protein coding	WP_088552627.1	nicotinate-nucleotide pyrophosphorylase	696369.DesniDRAFT_1212	5.2e-95	306.2			K00767		COG0157	H	nicotinate-nucleotide pyrophosphorylase	Quinolinate phosphoribosyltransferase [decarboxylating] (EC 2.4.2.19)	Mycobacterium virulence operon possibly involved in quinolinate biosynthesis; NAD and NADP cofactor biosynthesis global
KKC1_RS00870	KKC1_01920	NZ_BDGJ01000003.1	39805	40629	-	825	110	187.5	263.5	342	-0.507076	0.657458		protein coding	WP_088552628.1	IclR family transcriptional regulator	264732.Moth_1780	2e-116	381.7					COG1414	K	Transcriptional regulator	Transcriptional regulator, IclR family
KKC1_RS00875	KKC1_01930	NZ_BDGJ01000003.1	40816	42168	-	1353	45.5	61	117.5	149	-0.787731	0.33127		protein coding	WP_088552629.1	UbiD family decarboxylase	760568.Desku_0629	2.2e-267	882.7			K16874		COG0043	H	Catalyzes the decarboxylation of 3-octaprenyl-4-hydroxy benzoate to 2-octaprenylphenol (By similarity)	UbiD family decarboxylase, blr3531 type
KKC1_RS00880	KKC1_01940	NZ_BDGJ01000003.1	42186	43340	-	1155	26.5	31	59	79.5	-0.72206	0.421034		protein coding	WP_088552630.1	NAD-dependent alcohol dehydrogenase	269799.Gmet_1046	6.2e-96	317.2	DESPR_1637		K00086,K13954	13PPDH,ALCD1,ALCD19,ALCD2x,ALCD3,ALCD4	COG1454	C	alcohol dehydrogenase	Alcohol dehydrogenase (EC 1.1.1.1)	5-FCL-like protein; Butanol Biosynthesis
KKC1_RS00885	KKC1_01950	NZ_BDGJ01000003.1	43345	45204	-	1860	9	24.5	32	60.5	-0.936523	0.346763		protein coding	WP_088552638.1	aldehyde ferredoxin oxidoreductase	760568.Desku_0627	0	1263.3			K03738,K11389		COG2414	C	aldehyde ferredoxin oxidoreductase	Tungsten-containing aldehyde:ferredoxin oxidoreductase (EC 1.2.7.5)	Tungstate strays
KKC1_RS00890	KKC1_01960	NZ_BDGJ01000003.1	45217	45462	-	246	1	0	4	4.5	-2.32961	0.25403		protein coding	WP_088552639.1	hypothetical protein											hypothetical protein
KKC1_RS00895	KKC1_01970	NZ_BDGJ01000003.1	45873	46409	-	537	0.5	0	0	0				protein coding	WP_088552631.1	spore maturation protein	264732.Moth_1355	1.9e-84	276.2	SPMB	GO:0000003,GO:0008150,GO:0019954,GO:0030436,GO:0032502,GO:0043934,GO:0044699,GO:0044767	K06374		COG0700	S	nucleoside recognition domain protein	Spore maturation protein B	Spore Core Dehydration
KKC1_RS00900	KKC1_01980	NZ_BDGJ01000003.1	46414	47007	-	594	3	1	1	3				protein coding	WP_088552632.1	spore maturation protein	264732.Moth_1356	2.5e-89	291.1	SPMA	GO:0005575,GO:0005623,GO:0005886,GO:0016020,GO:0044464,GO:0071944	K06373		COG2715	S	nucleoside recognition domain protein	Spore maturation protein A	Spore Core Dehydration
KKC1_RS00905	KKC1_01990	NZ_BDGJ01000003.1	47127	47537	-	411	2.5	4	0	7.5	0.330895	0.920569		protein coding	WP_088552633.1	sporulation protein YtfJ	635013.TherJR_1631	3.5e-63	205	YTFJ				COG3874	S	sporulation protein ytfj	Spore protein GerW (YtfJ), not involved in spore germination
KKC1_RS00910	KKC1_02000	NZ_BDGJ01000003.1	47527	48183	-	657	3.5	6	7	10.5	-0.341128	0.84956		protein coding	WP_088552634.1	DUF2953 domain-containing protein	370438.PTH_1240	2.4e-24	77.8						S	Protein of unknown function (DUF2953)	hypothetical protein
KKC1_RS00915	KKC1_02040	NZ_BDGJ01000004.1	379	1653	-	1275	175.5	348	480.5	628	-0.575259	0.583684		protein coding	WP_088552675.1	N-ethylammeline chlorohydrolase	760568.Desku_2277	1e-189	626.3	MTAD		K12960		COG0402	F	Catalyzes the deamination of 5-methylthioadenosine and S-adenosyl-L-homocysteine into 5-methylthioinosine and S-inosyl-L- homocysteine, respectively. Is also able to deaminate adenosine (By similarity)	S-adenosylhomocysteine deaminase (EC 3.5.4.28); Methylthioadenosine deaminase
KKC1_RS00920	KKC1_02050	NZ_BDGJ01000004.1	1689	2756	-	1068	122	281	442.5	551.5	-0.807243	0.353933		protein coding	WP_088552640.1	S-methyl-5-thioribose-1-phosphate isomerase	760568.Desku_2280	2.3e-149	492.7	MTNA	GO:0000096,GO:0000097,GO:0003674,GO:0003824,GO:0005575,GO:0005622,GO:0005623,GO:0005737,GO:0006082,GO:0006139,GO:0006520,GO:0006555,GO:0006575,GO:0006725,GO:0006732,GO:0006790,GO:0006807,GO:0008150,GO:0008152,GO:0008652,GO:0009058,GO:0009066,GO:0009067,GO:0009086,GO:0009116,GO:0009119,GO:0009987,GO:0016053,GO:0016853,GO:0016860,GO:0016861,GO:0019284,GO:0019509,GO:0019752,GO:0033353,GO:0034641,GO:…	K08963	MTRI	COG0182	J	Catalyzes the interconversion of methylthioribose-1- phosphate (MTR-1-P) into methylthioribulose-1-phosphate (MTRu-1-P) (By similarity)	Methylthioribose-1-phosphate isomerase (EC 5.3.1.23)
KKC1_RS00925	KKC1_02060	NZ_BDGJ01000004.1	2771	3568	-	798	62.5	214	333.5	449	-1.02366	0.282554		protein coding	WP_088552641.1	S-methyl-5'-thioadenosine phosphorylase	696369.DesniDRAFT_1555	2.7e-117	385.1	MTAP		K00772		COG0005	F	The purine nucleoside phosphorylases catalyze the phosphorolytic breakdown of the N-glycosidic bond in the beta- (deoxy)ribonucleoside molecules, with the formation of the corresponding free purine bases and pentose-1-phosphate (By similarity)	5&#39;-methylthioadenosine phosphorylase (EC 2.4.2.28)
KKC1_RS00930	KKC1_02070	NZ_BDGJ01000004.1	3592	4524	-	933	47	129.5	271.5	315.5	-1.24867	0.132821		protein coding	WP_088552642.1	signal recognition particle-docking protein FtsY	635013.TherJR_2061	2e-132	437.3	FTSY	GO:0000166,GO:0001882,GO:0001883,GO:0003674,GO:0003824,GO:0003924,GO:0005488,GO:0005525,GO:0005575,GO:0005618,GO:0005622,GO:0005623,GO:0005737,GO:0005829,GO:0005886,GO:0006139,GO:0006152,GO:0006163,GO:0006184,GO:0006195,GO:0006605,GO:0006612,GO:0006613,GO:0006614,GO:0006725,GO:0006753,GO:0006793,GO:0006796,GO:0006807,GO:0006810,GO:0006886,GO:0008104,GO:0008150,GO:0008152,GO:0009056,GO:0009116,GO:…	K03110		COG0552	U	Involved in targeting and insertion of nascent membrane proteins into the cytoplasmic membrane. Acts as a receptor for the complex formed by the signal recognition particle (SRP) and the ribosome-nascent chain (RNC)	Signal recognition particle receptor FtsY
KKC1_RS00935	KKC1_02080	NZ_BDGJ01000004.1	4601	5737	-	1137	40	55	183.5	292	-1.77718	0.0161833		protein coding	WP_088552643.1	peptidase S7	635013.TherJR_2062	6.5e-159	516.3						O	peptidase S7, Flavivirus NS3 serine protease	hypothetical protein
KKC1_RS00940	KKC1_02090	NZ_BDGJ01000004.1	5819	9394	-	3576	350	435.5	983.5	933	-0.76212	0.334617		protein coding	WP_088552644.1	chromosome segregation protein SMC	635013.TherJR_2063	6.5e-283	937.9	SMC	GO:0003674,GO:0003824,GO:0005575,GO:0005618,GO:0005622,GO:0005623,GO:0005737,GO:0005829,GO:0005886,GO:0007059,GO:0008150,GO:0008152,GO:0009987,GO:0016020,GO:0030312,GO:0044424,GO:0044444,GO:0044464,GO:0044699,GO:0044763,GO:0071944	K03529		COG1196	D	Required for chromosome condensation and partitioning (By similarity)	Chromosome partition protein smc	DNA structural proteins, bacterial
KKC1_RS00945	KKC1_02100	NZ_BDGJ01000004.1	9533	10063	-	531	18	23.5	63.5	71	-1.16141	0.11346		protein coding	WP_088552645.1	cob(I)yrinic acid a,c-diamide adenosyltransferase	264732.Moth_1351	8.7e-62	203.8			K19221		COG2109	H	Cob-I-yrinic acid a,c-diamide adenosyltransferase	Cob(I)alamin adenosyltransferase (EC 2.5.1.17) @ Cob(I)alamin adenosyltransferase (EC 2.5.1.17), clustered with cobalamin synthesis	Cobalamin synthesis
KKC1_RS00950	KKC1_02110	NZ_BDGJ01000004.1	10105	10455	-	351	43	42.5	181	175	-1.51598	0.0340886		protein coding	WP_088552646.1	hypothetical protein	760568.Desku_0063	1.5e-38	121.4						S		hypothetical protein
KKC1_RS00955	KKC1_02120	NZ_BDGJ01000004.1	10618	11307	-	690	24	25.5	112.5	131.5	-1.75444	0.0153228		protein coding	WP_088552647.1	cobalamin-binding protein	635013.TherJR_0983	2.6e-92	301					COG5012	S	domain protein	5-methyltetrahydrofolate--homocysteine methyltransferase (EC 2.1.1.13)	Methionine Biosynthesis
KKC1_RS00960	KKC1_02130	NZ_BDGJ01000004.1	11356	12708	-	1353	303.5	382	520	682.5	-0.270478	0.874659		protein coding	WP_088552648.1	hypothetical protein	858215.Thexy_0211	4.2e-64	212.5	CDR				COG0446,COG0607,COG2210	P	pyridine nucleotide-disulfide oxidoreductase	hypothetical protein
KKC1_RS00965	KKC1_02140	NZ_BDGJ01000004.1	12728	13453	-	726	6.5	15.5	8.5	16	0.366798	0.824744		protein coding	WP_088552649.1	epoxyqueuosine reductase	555779.Dthio_PD0194	1.3e-37	119.7					COG1600	C	4fe-4S ferredoxin, iron-sulfur binding domain protein	Iron-sulfur cluster-binding protein
KKC1_RS00970	KKC1_02150	NZ_BDGJ01000004.1	13645	14709	-	1065	43.5	43.5	80	95	-0.4588	0.706418		protein coding	WP_088552650.1	MtaA/CmuA family methyltransferase	635013.TherJR_0982	3.6e-169	555			K01599,K14080		COG0407	H	Uroporphyrinogen decarboxylase	Methylcobalamin methyltransferase
KKC1_RS00975	KKC1_02160	NZ_BDGJ01000004.1	14734	15684	-	951	10.5	12.5	38.5	26.5	-0.97424	0.302276		protein coding	WP_088552651.1	tetrahydromethanopterin S-methyltransferase	635013.TherJR_0981	2.1e-166	541.5			K00584		COG1962	H	Tetrahydromethanopterin S-methyltransferase (EC 2.1.1.86)	Tetrahydromethanopterin S-methyltransferase subunit H (EC 2.1.1.86) homolog
KKC1_RS00980	KKC1_02170	NZ_BDGJ01000004.1	15762	17729	-	1968	56.5	84	81.5	78	0.331423	0.818706		protein coding	WP_088552652.1	DUF4445 domain-containing protein	760568.Desku_0057	0	1063.9					COG3894	C	Ferredoxin	Iron-sulfur cluster-binding protein
KKC1_RS00985	KKC1_02180	NZ_BDGJ01000004.1	17847	18521	-	675	126	165	112	114.5	0.885881	0.244412		protein coding	WP_088552653.1	cobalamin-binding protein	635013.TherJR_0983	9.6e-117	381					COG5012	S	domain protein	Uncharacterized corrinoid protein
KKC1_RS00990	KKC1_02190	NZ_BDGJ01000004.1	18887	19120	-	234	7	8	12.5	11.5	-0.144533	0.935443		pseudogene	noprotein	hypothetical protein											Arsenical-resistance protein ACR3
KKC1_RS00995	KKC1_02200	NZ_BDGJ01000004.1	19271	20878	-	1608	38	54	38	67	0.351726	0.799534		protein coding	WP_088552654.1	DUF4445 domain-containing protein	635013.TherJR_0990	2.3e-263	861.2					COG3894	C	4Fe-4S ferredoxin, iron-sulfur binding	Methyltransferase corrinoid activation protein MA0150
KKC1_RS01000	KKC1_02210	NZ_BDGJ01000004.1	20897	21841	-	945	32	35	160	113	-1.50508	0.0509745		protein coding	WP_088552655.1	GTP-binding protein	635013.TherJR_0989	3.1e-89	295.5	COBW	GO:0003674,GO:0003824,GO:0003924,GO:0005488,GO:0006139,GO:0006152,GO:0006163,GO:0006184,GO:0006195,GO:0006725,GO:0006753,GO:0006793,GO:0006796,GO:0006807,GO:0008150,GO:0008152,GO:0008270,GO:0009056,GO:0009116,GO:0009117,GO:0009119,GO:0009141,GO:0009143,GO:0009144,GO:0009146,GO:0009150,GO:0009154,GO:0009164,GO:0009166,GO:0009199,GO:0009203,GO:0009205,GO:0009207,GO:0009259,GO:0009261,GO:0009987,GO:…	K02234		COG0523	S	cobalamin synthesis protein	Metal chaperone, involved in Zn homeostasis
KKC1_RS01005	KKC1_02220	NZ_BDGJ01000004.1	21877	22626	-	750	20	18.83	58.5	71	-1.18484	0.115498		protein coding	WP_088552656.1	methanol--cobalamin methyltransferase	635013.TherJR_0988	9e-140	450.9			K14081			Q	Methyltransferase cognate corrinoid protein	Methanol methyltransferase corrinoid protein
KKC1_RS01010	KKC1_02230	NZ_BDGJ01000004.1	22677	24050	-	1374	36	27	102.5	118.5	-1.24665	0.0951781		protein coding	WP_088552657.1	methanol--corrinoid methyltransferase	635013.TherJR_0987	9.6e-280	916.9			K04480			S	methyltransferase	Methanol:corrinoid methyltransferase (EC 2.1.1.90)
KKC1_RS01015	KKC1_02250	NZ_BDGJ01000004.1	24448	25206	-	759	6.5	9	14.5	12	-0.246472	0.884795		protein coding	WP_088552658.1	methanol--cobalamin methyltransferase	635013.TherJR_0988	1e-99	319.9			K14081			Q	Methyltransferase cognate corrinoid protein	Methanol methyltransferase corrinoid protein
KKC1_RS01020	KKC1_02260	NZ_BDGJ01000004.1	25286	27256	-	1971	10.5	22	31.5	27	-0.34064	0.816287		protein coding	WP_088552659.1	sigma-54-dependent Fis family transcriptional regulator	635013.TherJR_0985	1.7e-301	995.6	ACOR				COG3284	K	GAF modulated sigma54 specific transcriptional regulator Fis family	Transcriptional regulator
KKC1_RS01025	KKC1_02270	NZ_BDGJ01000004.1	27523	28545	-	1023	19	19	96	106.5	-1.86609	0.0129918		protein coding	WP_088552660.1	MtaA/CmuA family methyltransferase	635013.TherJR_0979	1.6e-157	514.8	DPEP_1225		K01599,K14080		COG0407	H	Methyltransferase MtaA CmuA family	Methylcobalamin methyltransferase
KKC1_RS01030	KKC1_02280	NZ_BDGJ01000004.1	29064	29837	-	774	245.5	264	350.5	322.5	0.132677	0.943573		protein coding	WP_088552661.1	helix-turn-helix domain-containing protein	246194.CHY_0550	3.2e-53	170.6						K	Transcriptional regulator (XRE family	hypothetical protein
KKC1_RS01035	KKC1_02300	NZ_BDGJ01000004.1	30016	30276	-	261	310	443	1419	1986.5	-1.64285	0.0129918		protein coding	WP_088552662.1	stage V sporulation protein S	264732.Moth_0952	2.4e-45	145.4	SPOVS		K06416		COG2359	S	stage V sporulation protein S	SpoVS-related protein, type 4	SpoVS protein family
KKC1_RS01040	KKC1_02310	NZ_BDGJ01000004.1	30317	31435	-	1119	259	397	1122.5	1095	-1.24666	0.0555018		protein coding	WP_088552663.1	radical SAM protein	273068.TTE1468	9.5e-103	336.8					COG1243	B, K	radical SAM domain protein	Oxygen-independent coproporphyrinogen III oxidase (EC 1.-.-.-)
KKC1_RS01045	KKC1_02320	NZ_BDGJ01000004.1	31435	32163	-	729	324	421	1248.5	1117	-1.14843	0.0784343		protein coding	WP_088552664.1	ribonuclease III	643648.Slip_1289	8.8e-80	264.1	RNC	GO:0003674,GO:0003824,GO:0004518,GO:0004519,GO:0004521,GO:0004525,GO:0004540,GO:0005575,GO:0005622,GO:0005623,GO:0005737,GO:0006139,GO:0006396,GO:0006725,GO:0006807,GO:0008150,GO:0008152,GO:0009987,GO:0010467,GO:0016070,GO:0016787,GO:0016788,GO:0016891,GO:0016893,GO:0034641,GO:0040007,GO:0043170,GO:0044237,GO:0044238,GO:0044260,GO:0044424,GO:0044464,GO:0046483,GO:0071704,GO:0090304,GO:0090305,GO:…	K03685		COG0571	K	Digests double-stranded RNA. Involved in the processing of primary rRNA transcript to yield the immediate precursors to the large and small rRNAs (23S and 16S). Also processes some mRNAs, and tRNAs when they are encoded in the rRNA operon (By similarity)	Ribonuclease III (EC 3.1.26.3)	CBSS-176299.4.peg.1292; RNA processing and degradation, bacterial
KKC1_RS01050	KKC1_02330	NZ_BDGJ01000004.1	32194	33435	-	1242	745	1008	2270.5	2442	-0.902164	0.20285		protein coding	WP_088552665.1	beta-ketoacyl-[acyl-carrier-protein] synthase II	401526.TcarDRAFT_2181	3.9e-199	651.8	FABF		K09458		COG0304	I	Catalyzes the condensation reaction of fatty acid synthesis by the addition to an acyl acceptor of two carbons from malonyl-ACP (By similarity)	3-oxoacyl-[acyl-carrier-protein] synthase, KASII (EC 2.3.1.179)
KKC1_RS01055	KKC1_02340	NZ_BDGJ01000004.1	33575	33802	-	228	97	98.83	930.5	900.5	-2.68428	0.000712309	Yes	protein coding	WP_088552666.1	acyl carrier protein	498761.HM1_2166	4.5e-35	114.7	ACPP	GO:0005575,GO:0005622,GO:0005623,GO:0005737,GO:0044424,GO:0044464	K02078	ACOATA,MCOATA	COG0236	I	Carrier of the growing fatty acid chain in fatty acid biosynthesis (By similarity)	Acyl carrier protein
KKC1_RS01060	KKC1_02350	NZ_BDGJ01000004.1	33837	34580	-	744	662.5	543.83	1843.83	1340	-0.857	0.300742		protein coding	WP_088552667.1	3-oxoacyl-[acyl-carrier-protein] reductase	1009370.ALO_04291	5.1e-105	340.5	FABG	GO:0000166,GO:0003674,GO:0003824,GO:0004312,GO:0004316,GO:0005488,GO:0005575,GO:0005623,GO:0005886,GO:0006082,GO:0006461,GO:0006629,GO:0006631,GO:0006633,GO:0006766,GO:0006767,GO:0006768,GO:0006790,GO:0006807,GO:0008150,GO:0008152,GO:0008610,GO:0009058,GO:0009059,GO:0009102,GO:0009110,GO:0009273,GO:0009987,GO:0016020,GO:0016043,GO:0016053,GO:0016491,GO:0016614,GO:0016616,GO:0016740,GO:0016746,GO:…	K00059,K11610	3OAR100,3OAR120,3OAR121,3OAR140,3OAR141,3OAR160,3OAR161,3OAR180,3OAR181,3OAR40,3OAR60,3OAR80,C120SN,C140SN,C141SN,C160SN,C161SN,C180SN,C181SN,KAS13,KAS16,KAS17,KAS2,KAS7,KAS8,KAS_HP2,OGMEACPR,OPMEACPR,RHACOAR100,RHACOAR120,RHACOAR140,RHACOAR60,RHACOAR80		S	3-oxoacyl- acyl-carrier-protein reductase	3-oxoacyl-[acyl-carrier protein] reductase (EC 1.1.1.100)
KKC1_RS01065	KKC1_02360	NZ_BDGJ01000004.1	34582	35523	-	942	151.5	193.5	871.33	798.5	-1.75359	0.0102909		protein coding	WP_088552668.1	[acyl-carrier-protein] S-malonyltransferase	264732.Moth_0947	3.2e-118	388.1	FABD	GO:0003674,GO:0003824,GO:0004312,GO:0004314,GO:0005975,GO:0006082,GO:0006629,GO:0006631,GO:0006633,GO:0008150,GO:0008152,GO:0008610,GO:0009058,GO:0009987,GO:0016053,GO:0016417,GO:0016419,GO:0016420,GO:0016740,GO:0016746,GO:0016747,GO:0016829,GO:0016830,GO:0016831,GO:0019752,GO:0032787,GO:0043436,GO:0044237,GO:0044238,GO:0044249,GO:0044255,GO:0044262,GO:0044281,GO:0044283,GO:0044710,GO:0044711,GO:…	K00645,K13935	KAS13,KAS17,KAS2,KAS7,KAS8,MCOATA	COG0331	I	Malonyl CoA-acyl carrier protein transacylase	Malonyl CoA-acyl carrier protein transacylase (EC 2.3.1.39)
KKC1_RS01070	KKC1_02370	NZ_BDGJ01000004.1	35527	36480	-	954	244.5	264.5	1061.83	1022	-1.49735	0.0231945		protein coding	WP_088552669.1	enoyl-[acyl-carrier-protein] reductase FabK	264732.Moth_0946	5.7e-159	524.2	FABK	GO:0003674,GO:0003824,GO:0004312,GO:0004318,GO:0006082,GO:0006629,GO:0006631,GO:0006633,GO:0008150,GO:0008152,GO:0008610,GO:0009058,GO:0009987,GO:0016053,GO:0016491,GO:0016627,GO:0016628,GO:0016740,GO:0016746,GO:0016747,GO:0019752,GO:0032787,GO:0043436,GO:0044237,GO:0044238,GO:0044249,GO:0044255,GO:0044281,GO:0044283,GO:0044710,GO:0044711,GO:0046394,GO:0055114,GO:0071704,GO:0072330,GO:1901576	K02371	C100SN,EAR100x,EAR120x,EAR121x,EAR140x,EAR141x,EAR160x,EAR161x,EAR180x,EAR181x,EAR40x,EAR60x,EAR80x,FASC120ACP,FASC140ACP,FASC141ACP,FASC160ACP,FASC161ACP,FASC180ACP,FASC181ACP,FASC200ACP,KAS_HP,KAS_HP2	COG2070	I	2-Nitropropane dioxygenase	Enoyl-[acyl-carrier-protein] reductase [FMN] (EC 1.3.1.9)
KKC1_RS01075	KKC1_02380	NZ_BDGJ01000004.1	36458	37498	-	1041	225.5	284	1619.33	1448.5	-2.06909	0.00361975		protein coding	WP_088552670.1	ketoacyl-ACP synthase III	401526.TcarDRAFT_2187	1.9e-152	497.7	FABH	GO:0005575,GO:0005622,GO:0005623,GO:0005737,GO:0044424,GO:0044464	K00648	3OAS100,3OAS120,3OAS121,3OAS140,3OAS141,3OAS160,3OAS161,3OAS180,3OAS181,3OAS60,3OAS80,ACOATA,KAS13,KAS14,KAS15,KAS16,KAS17,KAS2,KAS7,KAS8,MACPD,OGMEACPS	COG0332	I	Catalyzes the condensation reaction of fatty acid synthesis by the addition to an acyl acceptor of two carbons from malonyl-ACP. Catalyzes the first condensation reaction which initiates fatty acid synthesis and may therefore play a role in governing the total rate of fatty acid production. Possesses both acetoacetyl-ACP synthase and acetyl transacylase activities. Its substrate specificity deter…	3-oxoacyl-[acyl-carrier-protein] synthase, KASIII (EC 2.3.1.180)
KKC1_RS01080	KKC1_02390	NZ_BDGJ01000004.1	37491	38492	-	1002	386	536	1576.83	1479.5	-1.21327	0.0585054		protein coding	WP_088552671.1	phosphate acyltransferase PlsX	138119.DSY2664	2.4e-126	417.7	PLSX	GO:0003674,GO:0003824,GO:0005575,GO:0005622,GO:0005623,GO:0005737,GO:0006629,GO:0006644,GO:0006793,GO:0006796,GO:0008150,GO:0008152,GO:0008610,GO:0008654,GO:0009058,GO:0009987,GO:0019637,GO:0044237,GO:0044238,GO:0044249,GO:0044255,GO:0044424,GO:0044464,GO:0044710,GO:0071704,GO:0090407,GO:1901576	K03621	ACPPAT120,ACPPAT140,ACPPAT141,ACPPAT160,ACPPAT161,ACPPAT180,ACPPAT181,G3PAT120,G3PAT140,G3PAT160,G3PAT161,G3PAT180,G3PAT181	COG0416	I	Catalyzes the reversible formation of acyl-phosphate (acyl-PO(4)) from acyl- acyl-carrier-protein (acyl-ACP). This enzyme utilizes acyl-ACP as fatty acyl donor, but not acyl-CoA (By similarity)	Phosphate:acyl-ACP acyltransferase PlsX (EC 2.3.1.n2)
KKC1_RS01085	KKC1_02400	NZ_BDGJ01000004.1	38476	39078	-	603	129.5	219	960.5	765.5	-1.81402	0.0129918		protein coding	WP_088552672.1	transcription factor FapR	264732.Moth_0943	1.8e-66	216.5	FAPR				COG2050	K	Transcriptional factor involved in regulation of membrane lipid biosynthesis by repressing genes involved in fatty acid and phospholipid metabolism (By similarity)	Transcription factor FapR
KKC1_RS01090	KKC1_02410	NZ_BDGJ01000004.1	39234	39407	-	174	31.5	48.5	173	239.5	-1.83255	0.0125472		protein coding	WP_088552673.1	50S ribosomal protein L32	479437.Elen_1364	1.6e-21	66.2	RPMF		K02911			J	50S ribosomal protein L32	LSU ribosomal protein L32p @ LSU ribosomal protein L32p, zinc-dependent
KKC1_RS01095	KKC1_02420	NZ_BDGJ01000004.1	39434	39943	-	510	233	225	758	1081	-1.44074	0.0325593		protein coding	WP_088552674.1	DUF177 domain-containing protein	635013.TherJR_2081	1.2e-42	139.7	YLBN	GO:0008150,GO:0040007	K07040		COG1399	S	metal-binding protein	FIG01269488: protein, clustered with ribosomal protein L32p
KKC1_RS01100	KKC1_02430	NZ_BDGJ01000005.1	16	423	+	408	17.5	21.5	10.5	10	1.44607	0.0921836		protein coding	WP_088552714.1	hypothetical protein	635013.TherJR_2144	3.7e-69	224.6			K00198		COG1151	C	carbon-monoxide dehydrogenase catalytic subunit	Similar to carbon monoxide dehydrogenase CooS subunit
KKC1_RS01105	KKC1_02440	NZ_BDGJ01000005.1	479	1195	-	717	13	7.5	13	21	-0.162514	0.929288		protein coding	WP_088552676.1	hypothetical protein											hypothetical protein
KKC1_RS01110	KKC1_02450	NZ_BDGJ01000005.1	1389	3161	+	1773	47	41	35.5	56	0.509357	0.662439		protein coding	WP_088552677.1	hypothetical protein	281689.Dace_0822	2.5e-120	391.7						C	cytochrome C family protein	Cytochrome c family protein
KKC1_RS01115	KKC1_02460	NZ_BDGJ01000005.1	3529	4638	+	1110	167	103	920	1123.5	-2.33218	0.00561539		protein coding	WP_088552678.1	HAMP domain-containing protein	635013.TherJR_1822	3.5e-145	472.1			K03406		COG0840,COG4565	N, T	Inherit from COG: transcriptional regulatory protein	Two-component transcriptional response regulator, LuxR family
KKC1_RS01120	KKC1_02480	NZ_BDGJ01000005.1	5166	5777	+	612	20	27.5	162	157.5	-2.22336	0.00442687		protein coding	WP_088552679.1	hypothetical protein	429009.Adeg_0282	2.8e-83	271.9			K00123		COG0243	C	molybdopterin oxidoreductase fe4s4 region
KKC1_RS01125	KKC1_02490	NZ_BDGJ01000005.1	5826	8183	+	2358	64.5	77.5	457	513.5	-2.23564	0.00316438		protein coding	WP_088552680.1	formate dehydrogenase-N subunit alpha	795359.TOPB45_0497	4.1e-272	897	FDNG	GO:0003674,GO:0003824,GO:0005575,GO:0008150,GO:0008152,GO:0016020,GO:0016491,GO:0044710,GO:0055114	K00123,K08348	FDH4pp,FDH5pp	COG0243	C	formate dehydrogenase alpha subunit	Formate dehydrogenase O alpha subunit (EC 1.2.1.2) @ selenocysteine-containing	Formate dehydrogenase; Selenocysteine metabolism
KKC1_RS01130	KKC1_02500	NZ_BDGJ01000005.1	8217	9008	+	792	30	30.5	142	169.5	-1.81391	0.0125472		protein coding	WP_088552681.1	4Fe-4S dicluster domain-containing protein	370438.PTH_1713	3.8e-108	351.4	SGLY_2184	GO:0005575,GO:0005623,GO:0005886,GO:0016020,GO:0044464,GO:0071944	K00124		COG0437	C	4fe-4S ferredoxin, iron-sulfur binding domain protein	Formate dehydrogenase O beta subunit (EC 1.2.1.2)	Formate dehydrogenase
KKC1_RS01135	KKC1_02510	NZ_BDGJ01000005.1	9066	10199	+	1134	54	52.5	250	283	-1.77201	0.0145822		protein coding	WP_088552715.1	Ni/Fe-hydrogenase cytochrome b subunit	429009.Adeg_1198	2.1e-125	411.8	SGLY_2183	GO:0005575,GO:0005623,GO:0005886,GO:0016020,GO:0044464,GO:0071944			COG5557	C	hydrogenase 2 b cytochrome subunit	Putative hydrogenase cytochrome b subunit
KKC1_RS01140	KKC1_02530	NZ_BDGJ01000005.1	10222	11088	+	867	29.5	26.5	155.5	135.5	-1.83573	0.0161833		protein coding	WP_088552682.1	formate dehydrogenase accessory protein FdhE	477974.Daud_1577	3.7e-65	213.7	FDHE		K02380	FDH5r2pp	COG3058	O	Necessary for formate dehydrogenase activity (By similarity)	hypothetical protein
KKC1_RS01145	KKC1_02540	NZ_BDGJ01000005.1	11120	11326	+	207	8.5	17.5	54.5	39.5	-1.34705	0.124143		protein coding	WP_088552683.1	twin-arginine translocase TatA/TatE family subunit	635013.TherJR_1115	3.3e-26	80.8	TATA	GO:0005575,GO:0005622,GO:0005623,GO:0005737,GO:0005829,GO:0005886,GO:0016020,GO:0044424,GO:0044444,GO:0044464,GO:0071944	K03116,K03117			U	Part of the twin-arginine translocation (Tat) system that transports large folded proteins containing a characteristic twin-arginine motif in their signal peptide across membranes. TatA could form the protein-conducting channel of the Tat system (By similarity)	Twin-arginine translocation protein TatA	Cluster-based Subsystem Grouping Hypotheticals - perhaps Proteosome Related; Twin-arginine translocation system
KKC1_RS01150	KKC1_02580	NZ_BDGJ01000005.1	11800	14037	+	2238	137.5	156	63	101	1.39377	0.0503517		protein coding	WP_088552684.1	formate dehydrogenase subunit alpha	264732.Moth_2193	0	1331.3	NARB	GO:0003674,GO:0003824,GO:0005488,GO:0005575,GO:0005623,GO:0006082,GO:0006091,GO:0008150,GO:0008152,GO:0009326,GO:0009987,GO:0015942,GO:0015944,GO:0015980,GO:0016020,GO:0016491,GO:0016651,GO:0019752,GO:0030151,GO:0032787,GO:0032991,GO:0043167,GO:0043169,GO:0043234,GO:0043436,GO:0044237,GO:0044281,GO:0044464,GO:0044710,GO:0045333,GO:0046872,GO:0046914,GO:0051536,GO:0051539,GO:0051540,GO:0055114,GO:…	K00123,K00367,K05299	FDH2,FDH7,NAR_syn	COG0243	C	Catalytic subunit of the periplasmic nitrate reductase (NAP). Only expressed at high levels during aerobic growth. NapAB complex receives electrons from the membrane-anchored tetraheme protein NapC, thus allowing electron flow between membrane and periplasm. Essential function for nitrate assimilation and may have a role in anaerobic metabolism (By similarity)	Formate dehydrogenase H (EC 1.2.1.2) @ selenocysteine-containing	Formate dehydrogenase; Selenocysteine metabolism
KKC1_RS01155	KKC1_02590	NZ_BDGJ01000005.1	14030	14593	+	564	32.5	38.5	30	35	0.662562	0.486969		protein coding	WP_088552685.1	4Fe-4S dicluster domain-containing protein	1028803.GG9_1134	3.2e-56	182.1	HYCB		K12136,K15827	HYD1,HYD1pp	COG1142	C	small subunit of hydrogenase-3, iron-sulfur protein (part of formate hydrogenlyase (FHL) complex)	Hydrogenase-4 component A
KKC1_RS01160	KKC1_02600	NZ_BDGJ01000005.1	14600	16621	+	2022	96.5	108	97	121.5	0.449688	0.714728		protein coding	WP_088552686.1	hydrogenase 4 subunit B	590409.Dd586_2615	9.6e-204	672	HYCC	GO:0005575,GO:0005623,GO:0005886,GO:0016020,GO:0044464,GO:0071944	K12137,K15828	HYD1,HYD1pp	COG0651	C	NADH dehydrogenase	Hydrogenase-4 component B
KKC1_RS01165	KKC1_02610	NZ_BDGJ01000005.1	16638	17579	+	942	30	26	36.5	31	0.271339	0.863689		protein coding	WP_088552687.1	hydrogenase	579405.Dd703_1284	1.6e-94	309	HYFC	GO:0005575,GO:0005623,GO:0005886,GO:0006950,GO:0006974,GO:0008150,GO:0009987,GO:0016020,GO:0033554,GO:0044464,GO:0044699,GO:0044763,GO:0050896,GO:0051716,GO:0071944	K00337,K12138,K12139		COG0650	C	Formate hydrogenlyase subunit 4	Hydrogenase-4 component C
KKC1_RS01170	KKC1_02620	NZ_BDGJ01000005.1	17598	18248	+	651	31	27.5	26.5	24.5	0.739297	0.438741		protein coding	WP_088552688.1	hydrogenase 4 membrane subunit	579405.Dd703_1282	3.8e-59	191.4	HYFE	GO:0005575,GO:0005623,GO:0005886,GO:0016020,GO:0044464,GO:0071944	K12140		COG4237	C	hydrogenase 4 membrane subunit	Hydrogenase-4 component E
KKC1_RS01175	KKC1_02630	NZ_BDGJ01000005.1	18257	19735	+	1479	136	133	92.5	122	0.88385	0.255691		protein coding	WP_088552689.1	hydrogenase 4 subunit F	264732.Moth_2188	1.3e-168	551.5	HYFF	GO:0005575,GO:0016020	K12141		COG0651	C	hydrogenase 4 subunit F	Hydrogenase-4 component F
KKC1_RS01180	KKC1_02640	NZ_BDGJ01000005.1	19741	21468	+	1728	96.5	101	53.5	108	0.859321	0.313852		protein coding	WP_088552690.1	hydrogenase large subunit	264732.Moth_2186	0	1132.7	HYCE	GO:0003674,GO:0005488,GO:0005575,GO:0005623,GO:0005886,GO:0016020,GO:0016151,GO:0043167,GO:0043169,GO:0044464,GO:0046872,GO:0046914,GO:0071944	K12142,K15830	HYD1,HYD1pp	COG3261,COG3262	C	NDH-1 shuttles electrons from NADH, via FMN and iron- sulfur (Fe-S) centers, to quinones in the respiratory chain. The immediate electron acceptor for the enzyme in this species is believed to be ubiquinone. Couples the redox reaction to proton translocation (for every two electrons transferred, four hydrogen ions are translocated across the cytoplasmic membrane), and thus conserves the redox ene…	Hydrogenase-4 component G
KKC1_RS01185	KKC1_02650	NZ_BDGJ01000005.1	21495	22049	+	555	32	33.5	17.5	42	0.702327	0.506984		protein coding	WP_088552691.1	4Fe-4S dicluster domain-containing protein	264732.Moth_2185	9.3e-83	269.3	HYCF		K05580,K12143,K15831	HYD1,HYD1pp	COG1143	C	formate hydrogenlyase complex iron-sulfur subunit	Hydrogenase-4 component H
KKC1_RS01190	KKC1_02660	NZ_BDGJ01000005.1	22051	22830	+	780	81.33	92	64	146	0.293319	0.849557		protein coding	WP_088552692.1	NADH-quinone oxidoreductase subunit NuoB	634503.NT01EI_3275	3.8e-103	338.1	HYCG	GO:0003674,GO:0003824,GO:0003954,GO:0008137,GO:0008150,GO:0008152,GO:0016491,GO:0016651,GO:0016655,GO:0044710,GO:0050136,GO:0055114	K12144,K15832	BCR6pp,HYD1,HYD1pp	COG3260	C	NADH ubiquinone oxidoreductase 20 kda subunit	Hydrogenase-4 component I
KKC1_RS01195	KKC1_02670	NZ_BDGJ01000005.1	22820	23218	+	399	44.33	52.5	49.5	67.5	0.270679	0.865776		protein coding	WP_088552693.1	formate hydrogenlyase	273068.TTE1697	9.6e-60	192.5	HYCH	GO:0008150,GO:0008152,GO:0010467,GO:0019538,GO:0043170,GO:0044238,GO:0051604,GO:0071704	K12145,K15834			O	formate hydrogenlyase maturation	hypothetical protein
KKC1_RS01200	KKC1_02680	NZ_BDGJ01000005.1	23215	23685	+	471	57.33	53.5	65	66	0.305137	0.840384		protein coding	WP_088552694.1	hydrogenase maturation peptidase HycI	273068.TTE1696	2.8e-70	227.5	HYCI		K08315		COG0680	O	hydrogenase 3 maturation protease	Formate hydrogenlyase maturation protease (EC 3.4.23.51)
KKC1_RS01205	KKC1_02690	NZ_BDGJ01000005.1	23923	24345	+	423	2278.5	944	5852.5	5057.5	-1.15875	0.25224		protein coding	WP_088552695.1	hypothetical protein	635013.TherJR_2314	1.6e-42	134.1						S		hypothetical protein
KKC1_RS01210	KKC1_02700	NZ_BDGJ01000005.1	24677	26059	+	1383	117	108	224	146.5	-0.190804	0.909971		protein coding	WP_088552696.1	PAS domain-containing protein	335541.Swol_0792	1.8e-139	459.9					COG3829	K	transcriptional regulator	Transcriptional regulator
KKC1_RS01215	KKC1_02710	NZ_BDGJ01000005.1	26254	26838	+	585	8	7.5	7	4.5	0.94685	0.456114		protein coding	WP_088552697.1	heterodisulfide reductase	452637.Oter_3675	1.3e-45	148.1			K03390,K16887		COG1150	C	heterodisulfide reductase, subunit	hypothetical protein
KKC1_RS01220	KKC1_02720	NZ_BDGJ01000005.1	26835	27695	+	861	11	17	18	14	0.321611	0.836821		protein coding	WP_088552698.1	heterodisulfide reductase subunit B	477974.Daud_0564	3.7e-91	299.3	HDRB	GO:0000104,GO:0003674,GO:0003824,GO:0006091,GO:0006099,GO:0008150,GO:0008152,GO:0009060,GO:0009061,GO:0009987,GO:0015980,GO:0016491,GO:0016627,GO:0044237,GO:0044238,GO:0044710,GO:0045333,GO:0055114	K03389		COG2048	C	CoB-CoM heterodisulfide reductase	Heterodisulfide reductase subunit B-like protein
KKC1_RS01225	KKC1_02730	NZ_BDGJ01000005.1	27708	29657	+	1950	32	25.5	41	38	0.0903252	0.959264		protein coding	WP_088552699.1	CoB--CoM heterodisulfide reductase iron-sulfur subunit A family protein	641491.DND132_1392	6.5e-268	880.1	GURA_0149	GO:0003674,GO:0003824,GO:0008150,GO:0008152,GO:0015036,GO:0016491,GO:0016667,GO:0044710,GO:0055114	K03388		COG1148	C	domain protein	Heterodisulfide reductase subunit A-like protein
KKC1_RS01230	KKC1_02740	NZ_BDGJ01000005.1	29654	30085	+	432	11	10	15	9.5	0.305385	0.858627		protein coding	WP_088552700.1	hydrogenase iron-sulfur subunit	429009.Adeg_2015	6.5e-65	210.6			K14127		COG1908	C	Methyl-viologen-reducing hydrogenase, delta subunit	Heterodisulfide reductase subunit D-like protein
KKC1_RS01235	KKC1_02750	NZ_BDGJ01000005.1	30078	31046	+	969	21	29.5	26	26.5	0.46661	0.704429		protein coding	WP_088552701.1	oxidoreductase	429009.Adeg_2014	4.6e-124	407.3	MVHS		K14128		COG1941	C	NADH ubiquinone oxidoreductase, 20 kda subunit	HoxY-like protein
KKC1_RS01240	KKC1_02760	NZ_BDGJ01000005.1	31040	32500	+	1461	21	30	42	63	-0.501878	0.664353		protein coding	WP_088552702.1	Ni/Fe hydrogenase subunit alpha	477974.Daud_1651	9.7e-239	785	MVHL	GO:0005575,GO:0005622,GO:0005623,GO:0009375,GO:0032991,GO:0043234,GO:0044424,GO:0044464	K14126		COG3259	C	Nickel-dependent hydrogenase large subunit	Nickel-dependent hydrogenase, large subunit	Hydrogenases
KKC1_RS01245	KKC1_02770	NZ_BDGJ01000005.1	32479	32973	+	495	19.5	27.5	30	31	0.148271	0.929806		protein coding	WP_088552716.1	hypothetical protein	577650.Despr_0014	3.8e-23	72.1	MVHP		K03605			O	hydrogenase maturation protease	hypothetical protein
KKC1_RS01250	KKC1_02780	NZ_BDGJ01000005.1	33102	33443	+	342	47.5	63	181	189	-1.21625	0.0753051		protein coding	WP_088552703.1	hydrogenase maturation nickel metallochaperone HypA	768706.Desor_0907	5.8e-38	124.1	HYPA		K04651		COG0375	O	Probably plays a role in a hydrogenase nickel cofactor insertion step (By similarity)	hypothetical protein
KKC1_RS01255	KKC1_02790	NZ_BDGJ01000005.1	33456	34118	+	663	116	111	183	206.5	-0.226529	0.890665		protein coding	WP_088552704.1	hydrogenase accessory protein HypB	289376.THEYE_A1389	1.5e-75	247.8	HYPB		K04652		COG0378	K, O	Hydrogenase accessory protein HypB	[NiFe] hydrogenase nickel incorporation-associated protein HypB	G3E family of P-loop GTPases (metallocenter biosynthesis); NiFe hydrogenase maturation
KKC1_RS01260	KKC1_02800	NZ_BDGJ01000005.1	34111	36402	+	2292	648.5	722.17	1289.83	1518.33	-0.490427	0.669271		protein coding	WP_088552705.1	carbamoyltransferase HypF	635013.TherJR_1300	1.1e-280	927.6	HYPF	GO:0003674,GO:0003824,GO:0005488,GO:0006464,GO:0008150,GO:0008152,GO:0008270,GO:0009987,GO:0010467,GO:0016740,GO:0016741,GO:0016743,GO:0019538,GO:0036211,GO:0043167,GO:0043169,GO:0043170,GO:0043412,GO:0044237,GO:0044238,GO:0044260,GO:0044267,GO:0046872,GO:0046914,GO:0046944,GO:0051604,GO:0071704	K04656	HYD2	COG0068	O	hydrogenase maturation protein Hypf	[NiFe] hydrogenase metallocenter assembly protein HypF	G3E family of P-loop GTPases (metallocenter biosynthesis); NiFe hydrogenase maturation
KKC1_RS01265	KKC1_02810	NZ_BDGJ01000005.1	36393	36623	+	231	68	82.67	154.83	136.83	-0.428943	0.730483		protein coding	WP_088552706.1	HypC/HybG/HupF family hydrogenase formation chaperone	255470.cbdb_A1400	9e-24	75.2	HYPC		K04653		COG0298	O	Hydrogenase assembly chaperone hypC hupF	[NiFe] hydrogenase metallocenter assembly protein HypC	G3E family of P-loop GTPases (metallocenter biosynthesis); NiFe hydrogenase maturation
KKC1_RS01270	KKC1_02820	NZ_BDGJ01000005.1	36610	37692	+	1083	303	295.17	439.83	530.83	-0.142894	0.939786		protein coding	WP_088552707.1	hydrogenase formation protein HypD	635013.TherJR_1302	2.2e-150	496	HYPD		K04654		COG0409	O	hydrogenase expression formation protein HypD	[NiFe] hydrogenase metallocenter assembly protein HypD	G3E family of P-loop GTPases (metallocenter biosynthesis); NiFe hydrogenase maturation
KKC1_RS01275	KKC1_02830	NZ_BDGJ01000005.1	37697	38704	+	1008	280.5	404.5	687	773	-0.569519	0.578226		protein coding	WP_088552708.1	hydrogenase expression/formation protein HypE	635013.TherJR_1303	4.3e-144	474.5	HYPE	GO:0006457,GO:0008150,GO:0008152,GO:0009987,GO:0019538,GO:0043170,GO:0044237,GO:0044238,GO:0044260,GO:0044267,GO:0071704	K04655		COG0309	O	hydrogenase expression formation protein (HypE)	[NiFe] hydrogenase metallocenter assembly protein HypE	G3E family of P-loop GTPases (metallocenter biosynthesis); NiFe hydrogenase maturation
KKC1_RS01280	KKC1_02840	NZ_BDGJ01000005.1	39015	39515	+	501	147	212	280	281.5	-0.1284	0.943655		protein coding	WP_088552709.1	bifunctional nuclease family protein	264732.Moth_1111	2.9e-54	177.9			K08999		COG1259	S	Pfam:DUF151	hypothetical protein
KKC1_RS01285	KKC1_02850	NZ_BDGJ01000005.1	39556	40995	+	1440	1447	1759	885	880.5	1.38937	0.0301544		protein coding	WP_088552710.1	MFS transporter	768706.Desor_4571	2.1e-117	385.1						P	Drug resistance transporter EmrB QacA	Uncharacterized MFS-type transporter
KKC1_RS01290	KKC1_02860	NZ_BDGJ01000005.1	40997	41743	-	747	3804	2723	1683	1582	1.5665	0.0437372		protein coding	WP_088552711.1	twin-arginine translocase subunit TatC	635013.TherJR_1768	1.4e-74	247.1	TATC	GO:0003674,GO:0005215,GO:0005575,GO:0005622,GO:0005623,GO:0005737,GO:0005829,GO:0005886,GO:0006810,GO:0006886,GO:0008104,GO:0008150,GO:0008320,GO:0008565,GO:0009977,GO:0009987,GO:0015031,GO:0015291,GO:0015399,GO:0015405,GO:0015450,GO:0016020,GO:0022804,GO:0022857,GO:0022884,GO:0022891,GO:0022892,GO:0032991,GO:0033036,GO:0033281,GO:0034613,GO:0040007,GO:0043234,GO:0044424,GO:0044425,GO:0044444,GO:…	K03118		COG0805	U	Part of the twin-arginine translocation (Tat) system that transports large folded proteins containing a characteristic twin-arginine motif in their signal peptide across membranes. Together with TatB, TatC is part of a receptor directly interacting with Tat signal peptides (By similarity)	Twin-arginine translocation protein TatC	Cluster-based Subsystem Grouping Hypotheticals - perhaps Proteosome Related; Twin-arginine translocation system
KKC1_RS01295	KKC1_02870	NZ_BDGJ01000005.1	41796	41999	-	204	215.5	184	162	179	0.788491	0.351876		protein coding	WP_088552712.1	twin-arginine translocase TatA/TatE family subunit	643648.Slip_0733	8.8e-25	76.3	TATA	GO:0005575,GO:0005622,GO:0005623,GO:0005737,GO:0005829,GO:0005886,GO:0016020,GO:0044424,GO:0044444,GO:0044464,GO:0071944	K03116,K03117			U	Part of the twin-arginine translocation (Tat) system that transports large folded proteins containing a characteristic twin-arginine motif in their signal peptide across membranes. TatA could form the protein-conducting channel of the Tat system (By similarity)	Twin-arginine translocation protein TatA	Cluster-based Subsystem Grouping Hypotheticals - perhaps Proteosome Related; Twin-arginine translocation system
KKC1_RS01300	KKC1_02880	NZ_BDGJ01000005.1	42133	42594	-	462	84.5	60	59.25	61	0.829687	0.341605		protein coding	WP_088552713.1	Ni,Fe-hydrogenase maturation factor	747365.Thena_0340	5.9e-42	137.5	HYBD		K03605		COG0680	O	hydrogenase	hypothetical protein
KKC1_RS01305	KKC1_02900	NZ_BDGJ01000006.1	1	231	+	231	867.42	894	352.83	591.75	1.4666	0.0325593		pseudogene	noprotein	transposase											hypothetical protein
KKC1_RS01310	KKC1_t00010	NZ_BDGJ01000007.1	431	506	-	76	3442.33	2434.83	1944.17	2179.33	1.08843	0.164758		tRNA	noprotein	tRNA-Thr
KKC1_RS01315	KKC1_t00020	NZ_BDGJ01000007.1	512	587	-	76	3014.33	1796.33	1505.17	1412.83	1.3018	0.107733		tRNA	noprotein	tRNA-Met
KKC1_RS01320	KKC1_t00030	NZ_BDGJ01000007.1	705	790	-	86	1904.33	1031.5	1292.67	975.33	0.948342	0.303541		tRNA	noprotein	tRNA-Tyr
KKC1_RS01325	KKC1_02910	NZ_BDGJ01000007.1	980	1624	-	645	32574.2	13441.7	39006	31571.3	-0.0190086	0.997392		protein coding	WP_088552717.1	RNA polymerase sporulation sigma factor SigH	349161.Dred_0198	2.2e-124	406.4	SIGH		K03091,K12296		COG1595	K	RNA polymerase	RNA polymerase sporulation specific sigma factor SigH	Sporulation-associated proteins with broader functions; Transcription initiation, bacterial sigma factors
KKC1_RS01330	KKC1_02920	NZ_BDGJ01000007.1	1848	2357	-	510	187.5	481.33	427.5	256.83	0.417465	0.758601		protein coding	WP_088552718.1	NYN domain-containing protein	264732.Moth_2480	1e-55	181.9	YACP		K06962		COG3688	J	Tetracycline resistance protein	Uncharacterized protein YacP, similar to C-terminal domain of ribosome protection-type Tc-resistance proteins
KKC1_RS01335	KKC1_02930	NZ_BDGJ01000007.1	2381	3121	-	741	302	707.83	434.5	361.33	0.815	0.356994		protein coding	WP_088552732.1	23S rRNA (guanosine(2251)-2'-O)-methyltransferase RlmB	500635.MITSMUL_04880	2e-94	312.1	RLMB		K03218,K03437		COG0566	J	RNA methyltransferase TrmH family group 3	23S rRNA (guanosine(2251)-2&#39;-O)-methyltransferase (EC 2.1.1.185)
KKC1_RS01340	KKC1_02940	NZ_BDGJ01000007.1	3139	3876	-	738	471.5	840	409.33	341.5	1.29536	0.0636403		protein coding	WP_088552719.1	FAD-dependent thymidylate synthase	370438.PTH_0298	1.7e-117	384.9	THYX		K03465	TMDS,TMDS3,TMDSf	COG1351	F	Catalyzes the formation of dTMP and tetrahydrofolate from dUMP and methylenetetrahydrofolate (By similarity)	Thymidylate synthase ThyX (EC 2.1.1.148)
KKC1_RS01345	KKC1_02950	NZ_BDGJ01000007.1	3882	4289	-	408	478.5	722	382.33	320	1.27677	0.058061		protein coding	WP_088552720.1	ribonuclease III	574087.Acear_0142	6e-41	134.3	MRNC	GO:0003674,GO:0003824,GO:0004518,GO:0004540,GO:0005575,GO:0005622,GO:0005623,GO:0005737,GO:0006139,GO:0006364,GO:0006396,GO:0006725,GO:0006807,GO:0008150,GO:0008152,GO:0009987,GO:0010467,GO:0016070,GO:0016072,GO:0016787,GO:0016788,GO:0022613,GO:0034470,GO:0034641,GO:0034660,GO:0042254,GO:0043170,GO:0044085,GO:0044237,GO:0044238,GO:0044260,GO:0044424,GO:0044464,GO:0046483,GO:0071704,GO:0071840,GO:…	K11145		COG1939	S	Involved in correct processing of both the 5' and 3' ends of 23S rRNA precursor. Processes 30S rRNA precursor transcript even in absence of ribonuclease 3 (Rnc)	Mini-ribonuclease III
KKC1_RS01350	KKC1_02960	NZ_BDGJ01000007.1	4305	5780	-	1476	2119.5	2841	1285	953	1.65429	0.022067		protein coding	WP_088552733.1	cysteine--tRNA ligase	760568.Desku_3142	3.5e-213	705.4	CYSS	GO:0000166,GO:0001882,GO:0001883,GO:0003674,GO:0003824,GO:0004812,GO:0004817,GO:0005488,GO:0005524,GO:0005575,GO:0005622,GO:0005623,GO:0005737,GO:0005829,GO:0006082,GO:0006139,GO:0006399,GO:0006412,GO:0006418,GO:0006423,GO:0006520,GO:0006725,GO:0006807,GO:0008150,GO:0008152,GO:0008270,GO:0009058,GO:0009059,GO:0009987,GO:0010467,GO:0016070,GO:0016874,GO:0016875,GO:0016876,GO:0017076,GO:0019538,GO:…	K01883		COG0215	J	cysteinyl-tRNA synthetase	Cysteinyl-tRNA synthetase (EC 6.1.1.16)	tRNA aminoacylation, Cys
KKC1_RS01355	KKC1_02970	NZ_BDGJ01000007.1	5776	6453	-	678	1385	1851	1029	805.33	1.32798	0.0509745		protein coding	WP_088552734.1	serine O-acetyltransferase	264732.Moth_2485	1.9e-123	406.6	CYSE	GO:0000096,GO:0000097,GO:0003674,GO:0003824,GO:0005575,GO:0005622,GO:0005623,GO:0005737,GO:0005829,GO:0006082,GO:0006520,GO:0006534,GO:0006535,GO:0006563,GO:0006790,GO:0006807,GO:0008150,GO:0008152,GO:0008374,GO:0008652,GO:0009001,GO:0009058,GO:0009069,GO:0009070,GO:0009333,GO:0009987,GO:0016053,GO:0016407,GO:0016412,GO:0016413,GO:0016740,GO:0016746,GO:0016747,GO:0019344,GO:0019752,GO:0032991,GO:…	K00640	SERAT	COG1045	E	serine acetyltransferase	Serine acetyltransferase (EC 2.3.1.30)	Cysteine Biosynthesis; Methionine Biosynthesis
KKC1_RS01360	KKC1_02980	NZ_BDGJ01000007.1	6817	8292	-	1476	743	1041.83	2188	1749.33	-0.634978	0.50077		protein coding	WP_088552721.1	glutamate--tRNA ligase	1009370.ALO_16537	8.3e-205	671.7	GLTX	GO:0005575,GO:0005622,GO:0005623,GO:0005737,GO:0044424,GO:0044464	K01885,K09698	GLUTRS	COG0008	J	Catalyzes the attachment of glutamate to tRNA(Glu) in a two-step reaction glutamate is first activated by ATP to form Glu-AMP and then transferred to the acceptor end of tRNA(Glu) (By similarity)	Glutamyl-tRNA synthetase (EC 6.1.1.17) @ Glutamyl-tRNA(Gln) synthetase (EC 6.1.1.24)	Heme and Siroheme Biosynthesis; tRNA aminoacylation, Glu and Gln; tRNA aminoacylation, Glu and Gln
KKC1_RS01365	KKC1_02990	NZ_BDGJ01000007.1	8355	8843	-	489	61.5	97.5	209	201.83	-0.859019	0.279811		protein coding	WP_088552722.1	2-C-methyl-D-erythritol 2,4-cyclodiphosphate synthase	635013.TherJR_0254	2.8e-69	228.4	ISPF	GO:0003674,GO:0003824,GO:0006732,GO:0006733,GO:0006743,GO:0006744,GO:0008150,GO:0008152,GO:0008685,GO:0009058,GO:0009108,GO:0009987,GO:0016829,GO:0016849,GO:0042180,GO:0042181,GO:0042375,GO:0044237,GO:0044249,GO:0044281,GO:0044283,GO:0044710,GO:0044711,GO:0045426,GO:0051186,GO:0051188,GO:0071704,GO:1901576,GO:1901661,GO:1901663	K01770,K12506	MECDPS,MEPCT	COG0245	I	Involved in the biosynthesis of isopentenyl diphosphate (IPP) and dimethylallyl diphosphate (DMAPP), two major building blocks of isoprenoid compounds. Catalyzes the conversion of 4- diphosphocytidyl-2-C-methyl-D-erythritol 2-phosphate (CDP-ME2P) to 2-C-methyl-D-erythritol 2,4-cyclodiphosphate (ME-CPP) with a corresponding release of cytidine 5-monophosphate (CMP) (By similarity)	2-C-methyl-D-erythritol 2,4-cyclodiphosphate synthase (EC 4.6.1.12)	Nonmevalonate Branch of Isoprenoid Biosynthesis; Stationary phase repair cluster
KKC1_RS01370	KKC1_03000	NZ_BDGJ01000007.1	8828	9535	-	708	785	684.5	1287	966.33	-0.0764564	0.966994		protein coding	WP_088552723.1	2-C-methyl-D-erythritol 4-phosphate cytidylyltransferase	696369.DesniDRAFT_2635	2.3e-79	262	ISPD	GO:0000166,GO:0000287,GO:0001882,GO:0001884,GO:0002135,GO:0003674,GO:0003824,GO:0005488,GO:0005575,GO:0005623,GO:0005886,GO:0006081,GO:0006082,GO:0006090,GO:0006629,GO:0006644,GO:0006720,GO:0006721,GO:0006793,GO:0006796,GO:0008150,GO:0008152,GO:0008270,GO:0008299,GO:0008610,GO:0008654,GO:0009058,GO:0009240,GO:0009987,GO:0016020,GO:0016114,GO:0016740,GO:0016772,GO:0016779,GO:0019103,GO:0019288,GO:…	K00991,K12506	MEPCT	COG1211	I	Catalyzes the formation of 4-diphosphocytidyl-2-C- methyl-D-erythritol from CTP and 2-C-methyl-D-erythritol 4- phosphate (MEP) (By similarity)	2-C-methyl-D-erythritol 4-phosphate cytidylyltransferase (EC 2.7.7.60)	Nonmevalonate Branch of Isoprenoid Biosynthesis; Stationary phase repair cluster
KKC1_RS01375	KKC1_03010	NZ_BDGJ01000007.1	9564	10658	-	1095	1347	1044	1800	1317.5	0.165393	0.92411		protein coding	WP_088552724.1	PIN/TRAM domain-containing protein	264732.Moth_2488	1.9e-135	446	YACL	GO:0005575,GO:0016020			COG4956	S	PilT protein domain protein	Membrane-associated protein containing RNA-binding TRAM domain and ribonuclease PIN-domain, YacL B.subtilis ortholog	Proteolysis in bacteria, ATP-dependent
KKC1_RS01380	KKC1_03020	NZ_BDGJ01000007.1	10772	11248	-	477	71.5	88.5	258.5	143.5	-0.828167	0.37376		protein coding	WP_088552725.1	CarD family transcriptional regulator	635013.TherJR_0251	7.8e-78	254.6	CARD		K07736		COG1329	K	Transcriptional regulator (CarD family	CarD-like transcriptional regulator
KKC1_RS01385	KKC1_03030	NZ_BDGJ01000007.1	11631	12677	-	1047	73	115.5	113	140.5	0.09423	0.959264		protein coding	WP_088552735.1	DNA integrity scanning protein DisA	635013.TherJR_0249	4.7e-133	437.4	DISA		K07067		COG1623	L	Participates in a DNA-damage check-point. DisA forms globular foci that rapidly scan along the chromosomes searching for lesions (By similarity)	DNA integrity scanning protein DisA	A DNA integrity scanning protein that co-occurs with RadA
KKC1_RS01390	KKC1_03040	NZ_BDGJ01000007.1	12715	14076	-	1362	315.5	272.5	296	386.5	0.353344	0.799588		protein coding	WP_088552726.1	DNA repair protein RadA	981383.OTW25_010100008519	1e-177	587.7	RADA	GO:0000725,GO:0005575,GO:0005622,GO:0005623,GO:0005737,GO:0005829,GO:0006139,GO:0006259,GO:0006281,GO:0006310,GO:0006725,GO:0006807,GO:0006950,GO:0006974,GO:0008150,GO:0008152,GO:0009295,GO:0009987,GO:0033554,GO:0034641,GO:0043170,GO:0044237,GO:0044238,GO:0044260,GO:0044424,GO:0044444,GO:0044464,GO:0044699,GO:0044763,GO:0046483,GO:0050896,GO:0051716,GO:0071704,GO:0090304,GO:1901360	K04485		COG1066	O	May play a role in the repair of endogenous alkylation damage (By similarity)	DNA repair protein RadA	A DNA integrity scanning protein that co-occurs with RadA; DNA repair, bacterial; Proteolysis in bacteria, ATP-dependent
KKC1_RS01395	KKC1_03070	NZ_BDGJ01000007.1	14194	16677	-	2484	3755	3332.5	2182.5	2761.5	1.08564	0.142799		protein coding	WP_088552727.1	ATP-dependent Clp protease ATP-binding subunit	521098.Aaci_2740	0	1223.6	CLPC	GO:0003674,GO:0003824,GO:0005488,GO:0005515,GO:0005575,GO:0005618,GO:0005622,GO:0005623,GO:0005737,GO:0005829,GO:0005886,GO:0006139,GO:0006152,GO:0006163,GO:0006195,GO:0006200,GO:0006457,GO:0006725,GO:0006753,GO:0006793,GO:0006796,GO:0006807,GO:0008150,GO:0008152,GO:0009056,GO:0009116,GO:0009117,GO:0009119,GO:0009123,GO:0009125,GO:0009126,GO:0009128,GO:0009141,GO:0009143,GO:0009144,GO:0009146,GO:…	K03696		COG0542	O	ATP-dependent Clp protease ATP-binding subunit	ATP-dependent Clp protease, ATP-binding subunit ClpC	Proteolysis in bacteria, ATP-dependent
KKC1_RS01400	KKC1_03080	NZ_BDGJ01000007.1	16692	17741	-	1050	313.5	410	289	447.5	0.519528	0.637265		protein coding	WP_088552728.1	protein arginine kinase	264732.Moth_0161	3.5e-143	470.7	MCSB		K19405		COG3869	E	ATP guanido phosphotransferase	Putative ATP:guanido phosphotransferase YacI (EC 2.7.3.-)	Proteolysis in bacteria, ATP-dependent
KKC1_RS01405	KKC1_03090	NZ_BDGJ01000007.1	17775	18287	-	513	116.5	96	126.5	130.5	0.283607	0.856249		protein coding	WP_088552729.1	hypothetical protein	264732.Moth_0160	1.6e-58	191.1	MCSA		K19411		COG3880	S	Uvrb UvrC protein	Nucleotide excision repair protein, with UvrB/UvrC motif	Proteolysis in bacteria, ATP-dependent
KKC1_RS01410	KKC1_03100	NZ_BDGJ01000007.1	18300	18773	-	474	243	252.5	251.5	347.5	0.28338	0.858031		protein coding	WP_088552730.1	CtsR family transcriptional regulator	485916.Dtox_0252	1e-54	178.8	CTSR	GO:0001071,GO:0003674,GO:0003700,GO:0006355,GO:0008150,GO:0009889,GO:0010468,GO:0010556,GO:0019219,GO:0019222,GO:0031323,GO:0031326,GO:0050789,GO:0050794,GO:0051171,GO:0051252,GO:0060255,GO:0065007,GO:0080090,GO:2000112,GO:2001141	K03708		COG4463	K	transcriptional regulator, ctsr	Transcriptional regulator CtsR	Proteolysis in bacteria, ATP-dependent
KKC1_RS01415	KKC1_03120	NZ_BDGJ01000007.1	19002	19457	-	456	731.5	334	1030	703.5	-0.120592	0.946589		protein coding	WP_088552736.1	nucleoside recognition protein	696369.DesniDRAFT_1773	3.8e-47	150.5						S	nucleoside recognition domain protein	Nucleoside binding-domain containing protein
KKC1_RS01420	KKC1_03140	NZ_BDGJ01000007.1	19473	19892	-	420	660.5	357	917	619	-0.0243555	0.994002		protein coding	WP_088552731.1	nucleoside recognition protein	696369.DesniDRAFT_1772	1.4e-45	147.6	YVOD	GO:0005575,GO:0005623,GO:0005886,GO:0016020,GO:0044464,GO:0071944				S	nucleoside recognition domain-containing protein	hypothetical protein
KKC1_RS01425	KKC1_t00040	NZ_BDGJ01000007.1	19927	20001	-	75	6	8.5	27.5	10	-0.859855	0.544294		tRNA	noprotein	tRNA-Asn
KKC1_RS01430	KKC1_03150	NZ_BDGJ01000008.1	28	2454	+	2427	658	593.75	460	629.83	0.767862	0.344867		protein coding	WP_088552762.1	DNA polymerase III subunit alpha	401526.TcarDRAFT_1824	0	1093.5	DNAE	GO:0003674,GO:0003824,GO:0003887,GO:0005575,GO:0005618,GO:0005622,GO:0005623,GO:0005737,GO:0005886,GO:0006139,GO:0006259,GO:0006260,GO:0006725,GO:0006807,GO:0008150,GO:0008152,GO:0009058,GO:0009059,GO:0009360,GO:0009987,GO:0016020,GO:0016740,GO:0016772,GO:0016779,GO:0030312,GO:0032991,GO:0034061,GO:0034641,GO:0034645,GO:0040007,GO:0042575,GO:0043170,GO:0043234,GO:0044237,GO:0044238,GO:0044249,GO:…	K02337		COG0587	L	DNA polymerase III	DNA polymerase III alpha subunit (EC 2.7.7.7)
KKC1_RS01435	KKC1_03160	NZ_BDGJ01000008.1	2586	3065	+	480	12	5	2.5	4	1.90462	0.154224		protein coding	WP_088552737.1	hypothetical protein											hypothetical protein
KKC1_RS01440	KKC1_03170	NZ_BDGJ01000008.1	3213	3710	+	498	172	159	346	342	-0.506594	0.657458		protein coding	WP_088552738.1	pantetheine-phosphate adenylyltransferase	264732.Moth_1871	8.1e-70	230.2	COAD	GO:0003674,GO:0003824,GO:0004595,GO:0005575,GO:0005622,GO:0005623,GO:0005737,GO:0006139,GO:0006163,GO:0006164,GO:0006725,GO:0006732,GO:0006753,GO:0006793,GO:0006796,GO:0006807,GO:0008150,GO:0008152,GO:0009058,GO:0009108,GO:0009116,GO:0009117,GO:0009119,GO:0009150,GO:0009152,GO:0009163,GO:0009165,GO:0009259,GO:0009260,GO:0009987,GO:0015936,GO:0015937,GO:0016740,GO:0016772,GO:0016779,GO:0018130,GO:…	K00954	PTPATi	COG0669	H	Reversibly transfers an adenylyl group from ATP to 4'- phosphopantetheine, yielding dephospho-CoA (dPCoA) and pyrophosphate (By similarity)	Phosphopantetheine adenylyltransferase (EC 2.7.7.3)	CBSS-266117.6.peg.1260; CBSS-269801.1.peg.1715; Coenzyme A Biosynthesis
KKC1_RS01445	KKC1_03180	NZ_BDGJ01000008.1	3834	4574	+	741	44.33	81.5	40	57.5	0.885155	0.279811		protein coding	WP_088552763.1	ABC transporter ATP-binding protein	675814.VIC_001623	3e-83	274.1		GO:0003674,GO:0003824,GO:0005215,GO:0005575,GO:0005623,GO:0005886,GO:0006139,GO:0006152,GO:0006163,GO:0006195,GO:0006200,GO:0006725,GO:0006753,GO:0006793,GO:0006796,GO:0006807,GO:0006810,GO:0008150,GO:0008152,GO:0009056,GO:0009116,GO:0009117,GO:0009119,GO:0009123,GO:0009125,GO:0009126,GO:0009128,GO:0009141,GO:0009143,GO:0009144,GO:0009146,GO:0009150,GO:0009154,GO:0009158,GO:0009161,GO:0009164,GO:…	K02003		COG1136	V	Part of the ABC transporter complex MacAB involved in macrolide export. Transmembrane domains (TMD) form a pore in the inner membrane and the ATP-binding domain (NBD) is responsible for energy generation (By similarity)	ABC-type antimicrobial peptide transport system, ATPase component
KKC1_RS01450	KKC1_03190	NZ_BDGJ01000008.1	4561	5766	+	1206	35.5	58.5	63	63.5	0.0840796	0.963259		protein coding	WP_088552739.1	multidrug ABC transporter substrate-binding protein	351605.Gura_1127	2.1e-91	298.5	SALY		K02004		COG0577	V	ABC transporter	ABC-type antimicrobial peptide transport system, permease component
KKC1_RS01455	KKC1_03200	NZ_BDGJ01000008.1	5851	6081	+	231	50.5	116.5	317.33	411	-1.6235	0.0392216		protein coding	WP_088552740.1	trp RNA-binding attenuation protein MtrB	635013.TherJR_2330	6.4e-40	126.5	MTRB		K06285			K	Tryptophan RNA-binding attenuator protein	Transcription attenuation protein MtrB
KKC1_RS01460	KKC1_03210	NZ_BDGJ01000008.1	6163	6360	+	198	23	49.5	77.33	82	-0.632197	0.536065		protein coding	WP_088552741.1	glutamate decarboxylase	768706.Desor_3623	4.9e-26	81.3						S		hypothetical protein
KKC1_RS01465	KKC1_03220	NZ_BDGJ01000008.1	6422	7336	+	915	44	128	166.83	197.5	-0.599635	0.597793		protein coding	WP_088552764.1	6-phosphofructokinase	235909.GK2740	1.4e-129	426.2	PFKA	GO:0000166,GO:0000287,GO:0001882,GO:0001883,GO:0003674,GO:0003824,GO:0003872,GO:0005488,GO:0005515,GO:0005524,GO:0005575,GO:0005622,GO:0005623,GO:0005737,GO:0005829,GO:0005945,GO:0005975,GO:0005996,GO:0006006,GO:0006007,GO:0006091,GO:0006096,GO:0006793,GO:0006796,GO:0008150,GO:0008152,GO:0008443,GO:0009056,GO:0009987,GO:0016052,GO:0016301,GO:0016310,GO:0016740,GO:0016772,GO:0016773,GO:0017076,GO:…	K00850	PFK,PFK_2,PFK_3	COG0205	G	phosphohexokinase	6-phosphofructokinase (EC 2.7.1.11)	Glycolysis and Gluconeogenesis
KKC1_RS01470	KKC1_03230	NZ_BDGJ01000008.1	7356	9107	+	1752	274.5	475	609.5	661.5	-0.255184	0.880532		protein coding	WP_088552742.1	pyruvate kinase	264732.Moth_1867	2.8e-239	791.9	PYK		K00873	PYK	COG0469,COG3848	G	Pyruvate kinase	Pyruvate kinase (EC 2.7.1.40)	Glycerate metabolism; Glycolysis and Gluconeogenesis; Pyruvate metabolism I: anaplerotic reactions, PEP
KKC1_RS01475	KKC1_03240	NZ_BDGJ01000008.1	9256	10671	+	1416	371	534	1315	1555	-1.14014	0.0724848		protein coding	WP_088552743.1	oxaloacetate decarboxylase subunit alpha	760568.Desku_1369	5.9e-236	778.2	OADA		K01571,K01960	DDPGA,OAADC	COG5016	C	Oxaloacetate decarboxylase	Oxaloacetate decarboxylase alpha chain (EC 4.1.1.3)	Na+ translocating decarboxylases and related biotin-dependent enzymes; Pyruvate metabolism I: anaplerotic reactions, PEP
KKC1_RS01480	KKC1_03250	NZ_BDGJ01000008.1	10710	11039	+	330	85	112	232.5	254.5	-0.777143	0.342666		protein coding	WP_088552744.1	hypothetical protein											hypothetical protein
KKC1_RS01485	KKC1_03260	NZ_BDGJ01000008.1	11205	13130	+	1926	34.5	53.5	32.5	33	0.940515	0.23406		protein coding	WP_088552745.1	cytochrome C	246194.CHY_0646	8.2e-126	409.9						S	Multiheme cytochrome	Putative cytochrome c
KKC1_RS01490	KKC1_03270	NZ_BDGJ01000008.1	13160	13852	-	693	588	939.5	687.5	974	0.404431	0.750398		protein coding	WP_088552746.1	septum site-determining protein MinC	696369.DesniDRAFT_2840	2e-59	194.5	MINC		K03610		COG0850	D	Cell division inhibitor that blocks the formation of polar Z ring septums. Rapidly oscillates between the poles of the cell to destabilize FtsZ filaments that have formed before they mature into polar Z rings. Prevents FtsZ polymerization (By similarity)	Septum site-determining protein MinC	Bacterial cell division cluster; Septum site-determining cluster Min
KKC1_RS01495	KKC1_03280	NZ_BDGJ01000008.1	13996	15612	-	1617	42233.3	34654.7	25810	56880.5	0.494851	0.744236		protein coding	WP_088552747.1	chaperonin GroEL	264732.Moth_0546	3.6e-287	949.5	GROL	GO:0000003,GO:0000166,GO:0001666,GO:0001882,GO:0001883,GO:0003674,GO:0003824,GO:0005488,GO:0005515,GO:0005524,GO:0005575,GO:0005618,GO:0005622,GO:0005623,GO:0005737,GO:0005829,GO:0005886,GO:0006139,GO:0006152,GO:0006163,GO:0006195,GO:0006200,GO:0006457,GO:0006725,GO:0006753,GO:0006793,GO:0006796,GO:0006807,GO:0006950,GO:0008150,GO:0008152,GO:0009056,GO:0009116,GO:0009117,GO:0009119,GO:0009123,GO:…	K04077		COG0459	O	Prevents misfolding and promotes the refolding and proper assembly of unfolded polypeptides generated under stress conditions (By similarity)	Heat shock protein 60 family chaperone GroEL	GroEL GroES
KKC1_RS01500	KKC1_03290	NZ_BDGJ01000008.1	15654	15938	-	285	8062.33	8120.33	5751.67	13967.3	0.302878	0.851284		protein coding	WP_088552748.1	co-chaperone GroES	264732.Moth_0545	5.2e-47	154.3	GROS	GO:0000003,GO:0003674,GO:0005488,GO:0005515,GO:0005575,GO:0005622,GO:0005623,GO:0005737,GO:0005829,GO:0006457,GO:0006950,GO:0008150,GO:0008152,GO:0009266,GO:0009408,GO:0009628,GO:0009987,GO:0016032,GO:0016043,GO:0019058,GO:0019067,GO:0019068,GO:0019538,GO:0022607,GO:0043170,GO:0044085,GO:0044237,GO:0044238,GO:0044260,GO:0044267,GO:0044403,GO:0044419,GO:0044424,GO:0044444,GO:0044464,GO:0044764,GO:…	K04078		COG0234	O	Binds to Cpn60 in the presence of Mg-ATP and suppresses the ATPase activity of the latter (By similarity)	Heat shock protein 60 family co-chaperone GroES	GroEL GroES
KKC1_RS01505	KKC1_03300	NZ_BDGJ01000008.1	16123	17211	-	1089	4080	5280.5	4045.5	4276	0.696636	0.450433		protein coding	WP_088552749.1	3-phosphoserine/phosphohydroxythreonine transaminase	498761.HM1_2036	7.2e-176	580	SERC	GO:0005575,GO:0005622,GO:0005623,GO:0005737,GO:0044424,GO:0044464	K00831		COG1932	E	Catalyzes the reversible conversion of 3- phosphohydroxypyruvate to phosphoserine and of 3-hydroxy-2-oxo-4- phosphonooxybutanoate to phosphohydroxythreonine (By similarity)	Phosphoserine aminotransferase (EC 2.6.1.52)	Pyridoxin (Vitamin B6) Biosynthesis; Serine Biosynthesis
KKC1_RS01510	KKC1_03310	NZ_BDGJ01000008.1	17413	20898	+	3486	602	815	518.33	627.5	0.836774	0.253225		protein coding	WP_088552750.1	helicase-exonuclease AddAB subunit AddB	696369.DesniDRAFT_0268	0	1214	ADDB	GO:0003674,GO:0003824,GO:0004518,GO:0004527,GO:0006139,GO:0006259,GO:0006281,GO:0006302,GO:0006725,GO:0006807,GO:0006950,GO:0006974,GO:0008150,GO:0008152,GO:0009987,GO:0016787,GO:0016788,GO:0033554,GO:0034641,GO:0043170,GO:0044237,GO:0044238,GO:0044260,GO:0044699,GO:0044763,GO:0046483,GO:0050896,GO:0051716,GO:0071704,GO:0090304,GO:0090305,GO:1901360	K16899		COG3857	L	The heterodimer acts as both an ATP-dependent DNA helicase and an ATP-dependent, dual-direction single-stranded exonuclease. Recognizes the chi site generating a DNA molecule suitable for the initiation of homologous recombination	ATP-dependent helicase/nuclease AddAB, subunit B
KKC1_RS01515	KKC1_03320	NZ_BDGJ01000008.1	20888	24703	+	3816	620	985.5	681.33	960.5	0.493574	0.665083		protein coding	WP_088552751.1	helicase-exonuclease AddAB subunit AddA	696369.DesniDRAFT_0269	0	1349.1	ADDA	GO:0003674,GO:0003824,GO:0004518,GO:0004527,GO:0006139,GO:0006259,GO:0006281,GO:0006302,GO:0006725,GO:0006807,GO:0006950,GO:0006974,GO:0008150,GO:0008152,GO:0009987,GO:0016787,GO:0016788,GO:0033554,GO:0034641,GO:0043170,GO:0044237,GO:0044238,GO:0044260,GO:0044699,GO:0044763,GO:0046483,GO:0050896,GO:0051716,GO:0071704,GO:0090304,GO:0090305,GO:1901360	K16898		COG1074	L	The heterodimer acts as both an ATP-dependent DNA helicase and an ATP-dependent, dual-direction single-stranded exonuclease. Recognizes the chi site generating a DNA molecule suitable for the initiation of homologous recombination. The AddA nuclease domain is required for chi fragment generation	ATP-dependent helicase/nuclease AddAB, subunit A
KKC1_RS01520	KKC1_03330	NZ_BDGJ01000008.1	24736	25236	-	501	77.5	97.5	144.83	197.5	-0.425762	0.732627		protein coding	WP_088552752.1	hypothetical protein											hypothetical protein
KKC1_RS01525	KKC1_03340	NZ_BDGJ01000008.1	25310	25759	-	450	55	150.5	83.5	172	0.195473	0.909971		protein coding	WP_088552753.1	XRE family transcriptional regulator	760568.Desku_0261	3.8e-52	167.4					COG1396	K	Transcriptional regulator (XRE family	Transcriptional regulator, Xre family
KKC1_RS01530	KKC1_03350	NZ_BDGJ01000008.1	25912	26193	+	282	3.5	9.5	3.5	2	1.7023	0.20841		protein coding	WP_088552765.1	XRE family transcriptional regulator	760568.Desku_0262	4.6e-39	121.8						K	Helix-turn-helix	hypothetical protein
KKC1_RS01535	KKC1_03360	NZ_BDGJ01000008.1	26162	26431	+	270	1.5	3	1	3.5	0.508365	0.84884		protein coding	WP_088552754.1	hypothetical protein
KKC1_RS01540	KKC1_03370	NZ_BDGJ01000008.1	26394	29324	+	2931	114	231.33	49.5	120.5	1.55219	0.0714288		protein coding	WP_088552755.1	hypothetical protein											hypothetical protein
KKC1_RS01545	KKC1_03380	NZ_BDGJ01000008.1	29414	31213	+	1800	58.5	98.5	19	27.5	2.27017	0.0053494		protein coding	WP_088552756.1	hypothetical protein	264732.Moth_0243	1.4e-168	553.5			K01361			S	S-layer domain protein	hypothetical protein
KKC1_RS01550	KKC1_03400	NZ_BDGJ01000008.1	31471	33135	-	1665	1190	1496.5	813.5	1316.5	0.885675	0.23054		protein coding	WP_088552757.1	pyridine nucleotide-disulfide oxidoreductase	635013.TherJR_0931	3.7e-227	750.6	CDR		K01992,K08255		COG0446,COG0607	P	pyridine nucleotide-disulfide oxidoreductase	CoA-disulfide reductase (EC 1.8.1.14)	CoA disulfide thiol-disulfide redox system
KKC1_RS01555	KKC1_03420	NZ_BDGJ01000008.1	33369	33758	-	390	237	483	248	1132	-0.380634	0.82486		protein coding	WP_088552758.1	DUF302 domain-containing protein	317025.Tcr_2069	6.3e-33	103.2					COG3439	S	Domain of unknown function DUF302	hypothetical protein
KKC1_RS01560	KKC1_03430	NZ_BDGJ01000008.1	34056	34367	+	312	12	14.5	12	12	0.66884	0.551881		protein coding	WP_088552759.1	PadR family transcriptional regulator	272558.BH0575	4e-45	143.6	BL00565				COG1695	K	Transcriptional regulator	Transcriptional regulator, PadR family	CBSS-1352.1.peg.856
KKC1_RS01565	KKC1_03440	NZ_BDGJ01000008.1	34379	35038	+	660	55.5	52	31	44	1.07576	0.156065		protein coding	WP_088552766.1	ABC transporter ATP-binding protein	986075.CathTA2_1060	4.9e-75	238.9					COG1136	V	ABC transporter	hypothetical protein
KKC1_RS01570	KKC1_03450	NZ_BDGJ01000008.1	35056	35850	+	795	151	210	111	121.5	1.15768	0.0929164		protein coding	WP_088552760.1	iron export ABC transporter permease subunit FetB	293826.Amet_1586	4.6e-106	348.4	YBBM	GO:0003674,GO:0003824,GO:0005215,GO:0005575,GO:0005623,GO:0005886,GO:0006139,GO:0006152,GO:0006163,GO:0006195,GO:0006200,GO:0006725,GO:0006753,GO:0006793,GO:0006796,GO:0006807,GO:0006810,GO:0008150,GO:0008152,GO:0009056,GO:0009116,GO:0009117,GO:0009119,GO:0009123,GO:0009125,GO:0009126,GO:0009128,GO:0009141,GO:0009143,GO:0009144,GO:0009146,GO:0009150,GO:0009154,GO:0009158,GO:0009161,GO:0009164,GO:…	K02069		COG0390	S	ABC transporter, permease	Probable iron export permease protein FetB
KKC1_RS01575	KKC1_03460	NZ_BDGJ01000008.1	35950	37410	-	1461	1174	1334.5	1548.5	1705	0.164092	0.929806		protein coding	WP_088552761.1	long-chain fatty acid--CoA ligase	350058.Mvan_4008	2.3e-151	499.6	FADD35		K00666,K01897		COG0318	I	Amp-dependent synthetase and ligase	Long-chain-fatty-acid--CoA ligase (EC 6.2.1.3)	Biotin biosynthesis; Biotin synthesis cluster; Fatty acid metabolism cluster
KKC1_RS01580	KKC1_03470	NZ_BDGJ01000009.1	2	1194	+	1193	665	1459.17	4760.33	4923.17	-1.70227	0.0274186		protein coding	WP_088552767.1	elongation factor Tu	264732.Moth_2462	7.2e-248	818.8	TUF	GO:0001666,GO:0003674,GO:0003676,GO:0003723,GO:0003746,GO:0005488,GO:0005575,GO:0005618,GO:0005622,GO:0005623,GO:0005737,GO:0005829,GO:0005886,GO:0006412,GO:0006414,GO:0006950,GO:0008135,GO:0008150,GO:0008152,GO:0009058,GO:0009059,GO:0009628,GO:0009987,GO:0010035,GO:0010038,GO:0010039,GO:0010467,GO:0016020,GO:0019538,GO:0030312,GO:0034645,GO:0036293,GO:0040007,GO:0042221,GO:0043170,GO:0044237,GO:…	K02358	SADT2	COG0050	J	This protein promotes the GTP-dependent binding of aminoacyl-tRNA to the A-site of ribosomes during protein biosynthesis (By similarity)	Translation elongation factor Tu	Mycobacterium virulence operon involved in protein synthesis (SSU ribosomal proteins); Translation elongation factors bacterial
KKC1_RS01585	KKC1_03490	NZ_BDGJ01000010.1	283	1182	-	900	441	249.5	657	1389	-0.943987	0.318525		protein coding	WP_088552768.1	hypothetical protein											hypothetical protein
KKC1_RS01590	KKC1_03500	NZ_BDGJ01000010.1	1305	2384	-	1080	158.5	152.5	340	1387.5	-1.86343	0.0623373		protein coding	WP_088552769.1	DUF4352 domain-containing protein	536227.CcarbDRAFT_2912	2.7e-40	129.1						S		hypothetical protein
KKC1_RS01595	KKC1_03510	NZ_BDGJ01000010.1	2508	2798	-	291	12	14.33	40.33	163	-2.35542	0.036842		protein coding	WP_088552770.1	hypothetical protein											hypothetical protein
KKC1_RS01600	KKC1_03520	NZ_BDGJ01000010.1	2801	3013	-	213	8	10.83	29.83	122.5	-2.42458	0.0390344		protein coding	WP_088552771.1	hypothetical protein											hypothetical protein
KKC1_RS01605	KKC1_03530	NZ_BDGJ01000010.1	3071	3556	-	486	61.83	25.33	107.83	374.67	-1.81981	0.109986		protein coding	WP_088552772.1	DUF3251 domain-containing protein											hypothetical protein
KKC1_RS01610	KKC1_03540	NZ_BDGJ01000010.1	3546	3839	-	294	44.83	25	95	310.67	-1.91092	0.0660307		protein coding	WP_088552773.1	hypothetical protein											hypothetical protein
KKC1_RS01615	KKC1_03550	NZ_BDGJ01000010.1	3836	4015	-	180	8.83	6.5	16	108.67	-2.40458	0.0890743		protein coding	WP_088552774.1	hypothetical protein											hypothetical protein
KKC1_RS01620	KKC1_03560	NZ_BDGJ01000010.1	4243	4550	-	308	8.08	10.75	15	12.25	-0.00854009	0.998153		pseudogene	noprotein	hypothetical protein											hypothetical protein
KKC1_RS01625	KKC1_03570	NZ_BDGJ01000010.1	4664	4897	-	234	8.5	14	13.5	16	0.134461	0.94203		pseudogene	noprotein	hypothetical protein											Mobile element protein
KKC1_RS01630	KKC1_03580	NZ_BDGJ01000010.1	5152	5643	+	492	1093	823.5	1679	2110.5	-0.405543	0.745875		protein coding	WP_088552775.1	Rrf2 family transcriptional regulator	521003.COLINT_03097	9.9e-26	80.9					COG1959	K	Transcriptional regulator, BadM Rrf2 family	hypothetical protein
KKC1_RS01635	KKC1_03590	NZ_BDGJ01000010.1	5774	7120	+	1347	271	535.5	414	460.33	0.381717	0.77434		protein coding	WP_088552776.1	cytochrome ubiquinol oxidase subunit I	498761.HM1_1803	2.8e-189	626	CYDA	GO:0005575,GO:0005623,GO:0005886,GO:0016020,GO:0044464,GO:0071944	K00425	CYTB_B2	COG1271	C	(Ubiquinol oxidase) subunit I	Cytochrome d ubiquinol oxidase subunit I (EC 1.10.3.-)	Terminal cytochrome d ubiquinol oxidases; Terminal cytochrome oxidases
KKC1_RS01640	KKC1_03600	NZ_BDGJ01000010.1	7126	8163	+	1038	201	508.5	275	193.33	1.05807	0.230278		protein coding	WP_088552843.1	cytochrome d ubiquinol oxidase subunit II	498761.HM1_1802	1.8e-120	398.5	CYDB	GO:0003674,GO:0003824,GO:0005488,GO:0005506,GO:0005575,GO:0005623,GO:0005886,GO:0006091,GO:0006461,GO:0008150,GO:0008152,GO:0009055,GO:0009060,GO:0009987,GO:0015980,GO:0016020,GO:0016043,GO:0016491,GO:0016679,GO:0016682,GO:0017004,GO:0019646,GO:0020037,GO:0022607,GO:0022900,GO:0022904,GO:0032991,GO:0034622,GO:0040007,GO:0043167,GO:0043169,GO:0043234,GO:0043623,GO:0043933,GO:0044085,GO:0044237,GO:…	K00426	CYTBD,CYTBD2,CYTBD2pp,CYTBDpp,CYTB_B2	COG1294	C	cytochrome d ubiquinol oxidase, subunit ii	Cytochrome d ubiquinol oxidase subunit II (EC 1.10.3.-)	Terminal cytochrome d ubiquinol oxidases; Terminal cytochrome oxidases
KKC1_RS01645	no locus tag	NZ_BDGJ01000010.1	8307	8570	-	264	204.5	456.67	162.83	244.5	1.20289	0.121075		protein coding	WP_088552844.1	hypothetical protein	498761.HM1_0029	2.4e-27	85.1						S
KKC1_RS01650	KKC1_03620	NZ_BDGJ01000010.1	8675	8938	-	264	291	226.5	504.75	203.5	0.0676991	0.972341		protein coding	WP_088552777.1	hypothetical protein	768706.Desor_0199	1.1e-20	62						S		hypothetical protein
KKC1_RS01655	KKC1_03630	NZ_BDGJ01000010.1	9000	9947	-	948	805	1279.33	1398	1187.5	0.189034	0.916103		protein coding	WP_088552778.1	nitronate monooxygenase	335541.Swol_1854	5.4e-145	476.5			K00459		COG2070	S	2-Nitropropane dioxygenase	Enoyl-[acyl-carrier-protein] reductase [FMN] (EC 1.3.1.9)
KKC1_RS01660	KKC1_03640	NZ_BDGJ01000010.1	9990	10181	-	192	12.5	25.5	30	31.5	-0.182107	0.913822		protein coding	WP_088552779.1	hypothetical protein											hypothetical protein
KKC1_RS01665	KKC1_03650	NZ_BDGJ01000010.1	10166	10507	-	342	7	12.5	17.5	24.5	-0.572023	0.63611		protein coding	WP_088552780.1	LysM peptidoglycan-binding domain-containing protein	350688.Clos_1944	1.4e-225	726.4			K06370		COG1388	N, U	spore coat assembly protein SafA	hypothetical protein
KKC1_RS01670	KKC1_03670	NZ_BDGJ01000010.1	10960	12258	+	1299	8	53	287.5	322.5	-2.85537	0.0129918		protein coding	WP_088552781.1	phosphomethylpyrimidine synthase ThiC	635013.TherJR_0551	1.9e-239	790.5	THIC		K03147	AHMMPS,AHMMPS_1,AMPMS2	COG0422	H	Catalyzes the synthesis of the hydroxymethylpyrimidine phosphate (HMP-P) moiety of thiamine from aminoimidazole ribotide (AIR) in a radical S-adenosyl-L-methionine (SAM)-dependent reaction (By similarity)	Phosphomethylpyrimidine synthase ThiC (EC 4.1.99.17)
KKC1_RS01675	KKC1_03680	NZ_BDGJ01000010.1	12277	13560	+	1284	28.5	81.5	309.5	385	-2.16704	0.0129918		protein coding	WP_088552782.1	B12 lower ligand biosynthesis ThiC-like protein BzaB	635013.TherJR_0550	3.2e-228	753.2	THIC		K03147	AHMMPS,AMPMS2	COG0422	H	Catalyzes the synthesis of the hydroxymethylpyrimidine phosphate (HMP-P) moiety of thiamine from aminoimidazole ribotide (AIR) in a radical S-adenosyl-L-methionine (SAM)-dependent reaction (By similarity)	Phosphomethylpyrimidine synthase ThiC (EC 4.1.99.17)
KKC1_RS01680	KKC1_03690	NZ_BDGJ01000010.1	13577	14308	+	732	15.5	24	245	236	-3.08384	0.000578935	Yes	protein coding	WP_088552845.1	adenosylcobinamide-GDP ribazoletransferase	635013.TherJR_0549	3.2e-89	292.2	COBS	GO:0005575,GO:0005623,GO:0005886,GO:0016020,GO:0044464,GO:0071944	K02233	ADOCBLS	COG0368	H	Joins Ado-cobinamide-GDP and alpha-ribazole to generate adenosylcobalamin (Ado-cobalamin) (By similarity)	Cobalamin synthase (EC 2.7.8.26)	Cobalamin synthesis
KKC1_RS01685	KKC1_03700	NZ_BDGJ01000010.1	14344	15423	+	1080	19.5	45	238.83	211.5	-2.31044	0.00704287		protein coding	WP_088552783.1	nicotinate-nucleotide--dimethylbenzimidazole phosphoribosyltransferase	635013.TherJR_0548	1.1e-180	595.5	COBT		K00768		COG2038	H	Catalyzes the synthesis of alpha-ribazole-5'-phosphate from nicotinate mononucleotide (NAMN) and 5,6- dimethylbenzimidazole (DMB) (By similarity)	Nicotinate-nucleotide--dimethylbenzimidazole phosphoribosyltransferase (EC 2.4.2.21)	Cobalamin synthesis
KKC1_RS01690	KKC1_03710	NZ_BDGJ01000010.1	15420	16973	+	1554	105	130.5	581.33	398.5	-1.54747	0.0403101		protein coding	WP_088552784.1	methyltransferase domain-containing protein	635013.TherJR_0547	1.3e-231	759					COG0500,COG5423	Q	O-methyltransferase	hypothetical protein
KKC1_RS01695	KKC1_03720	NZ_BDGJ01000010.1	16979	18307	+	1329	11	24.5	151	134	-2.49907	0.00456146		protein coding	WP_088552785.1	B12 lower ligand biosynthesis radical SAM protein BzaD	635013.TherJR_0546	8.4e-235	769.7					COG1032	C	radical SAM domain protein	Radical SAM domain protein
KKC1_RS01700	KKC1_03730	NZ_BDGJ01000010.1	18304	19836	+	1533	15	25.5	177	122	-2.38149	0.00656725		protein coding	WP_088552786.1	radical SAM protein	635013.TherJR_0545	4e-240	787.8					COG1032	C	domain protein	hypothetical protein
KKC1_RS01705	KKC1_03740	NZ_BDGJ01000010.1	19911	20495	-	585	21.5	26	168	123.5	-2.09798	0.0093738		protein coding	WP_088552787.1	iron hydrogenase	401526.TcarDRAFT_0471	1.2e-52	167.7			K03620		COG1969	C	B-type cytochrome subunit	hypothetical protein
KKC1_RS01710	KKC1_03750	NZ_BDGJ01000010.1	20507	21913	-	1407	51.5	103	178	240.5	-0.925313	0.252512		protein coding	WP_088552788.1	cytochrome B	401526.TcarDRAFT_2283	4.2e-184	607.1			K06281	HYD2	COG0374	C	Hydrogenase, large subunit	[Ni/Fe] hydrogenase, group 1, large subunit	Hydrogenases
KKC1_RS01715	KKC1_03760	NZ_BDGJ01000010.1	21929	23134	-	1206	19.5	50.5	59.5	76	-0.449631	0.72634		protein coding	WP_088552789.1	hydrogenase	401526.TcarDRAFT_2284	1.8e-141	466.3	HUPS	GO:0005575,GO:0005623,GO:0042597,GO:0044464	K06282	HYD2	COG1740	C	small subunit	[Ni/Fe] hydrogenase, group 1, small subunit	Hydrogenases
KKC1_RS01720	KKC1_03770	NZ_BDGJ01000010.1	23148	23612	-	465	11	10	18	23.5	-0.43149	0.740218		protein coding	WP_088552790.1	hypothetical protein											hypothetical protein
KKC1_RS01725	KKC1_03780	NZ_BDGJ01000010.1	23752	24915	-	1164	98	67	87	108.5	0.332827	0.817466		protein coding	WP_088552791.1	methyltransferase	123214.PERMA_1980	3.4e-104	343.7	BAS4162				COG1565	S	Conserved Protein	SAM-dependent methyltransferase, MidA
KKC1_RS01730	KKC1_03800	NZ_BDGJ01000010.1	25170	25382	+	213	44.5	33	42	49.5	0.323719	0.825483		protein coding	WP_088552792.1	hypothetical protein											hypothetical protein
KKC1_RS01735	KKC1_03810	NZ_BDGJ01000010.1	25563	26213	+	651	3291	3510.5	1381	1723	1.68246	0.0162783		protein coding	WP_088552793.1	N-acetyltransferase	562970.Btus_0597	1.7e-67	219	ACUA	GO:0003674,GO:0003824,GO:0006091,GO:0008150,GO:0008152,GO:0009056,GO:0009987,GO:0016740,GO:0016746,GO:0016747,GO:0042180,GO:0042182,GO:0044237,GO:0044248,GO:0044281,GO:0044282,GO:0044710,GO:0044712,GO:0045149,GO:0045150,GO:0071704,GO:1901575	K04766	ACTD2		S	Acetoin utilization protein	Acetyltransferase AcuA, acetyl-CoA synthetase inhibitor	Pyruvate metabolism II: acetyl-CoA, acetogenesis from pyruvate
KKC1_RS01740	KKC1_03820	NZ_BDGJ01000010.1	26273	28018	-	1746	938.5	1241.5	132	224	3.16131	0.000243526	Yes	protein coding	WP_088552794.1	anion transporter	555088.DealDRAFT_0494	1.5e-211	698.9	SDCS	GO:0005575,GO:0005623,GO:0005886,GO:0016020,GO:0044464,GO:0071944	K14445		COG0471	P	)-transporter	Sodium-dependent anion transporter family
KKC1_RS01745	KKC1_03830	NZ_BDGJ01000010.1	28292	29893	+	1602	156.5	201.33	374.5	344.5	-0.485782	0.675685		protein coding	WP_088552846.1	two-component system sensor histidine kinase DcuS	555088.DealDRAFT_2308	4.9e-219	723.2			K02476,K07700,K07701,K11614,K11691		COG3290	T	signal transduction histidine kinase regulating citrate malate metabolism	C4-dicarboxylate sensor kinase DctS
KKC1_RS01750	KKC1_03840	NZ_BDGJ01000010.1	29899	30567	+	669	110.5	101.5	182.5	154	-0.125522	0.943655		protein coding	WP_088552795.1	HTH domain-containing protein	555088.DealDRAFT_2307	3.3e-105	344.1		GO:0005575,GO:0005622,GO:0005623,GO:0005737,GO:0044424,GO:0044464	K02475,K11615,K11692,K11712		COG4565	T	transcriptional regulatory protein	C4-dicarboxylate response regulator DctR
KKC1_RS01755	KKC1_03850	NZ_BDGJ01000010.1	30614	31642	+	1029	363	375.5	594.5	612	-0.165199	0.929288		protein coding	WP_088552796.1	C4-dicarboxylate ABC transporter	1027292.HMPREF9372_1077	2.5e-111	362	DCTP	GO:0005575,GO:0005623,GO:0006810,GO:0006811,GO:0006820,GO:0006835,GO:0008150,GO:0015711,GO:0015740,GO:0015849,GO:0030288,GO:0030312,GO:0030313,GO:0031975,GO:0042597,GO:0044462,GO:0044464,GO:0044699,GO:0044765,GO:0046942,GO:0051179,GO:0051234,GO:0071702,GO:0071944	K11688		COG1638	P	transporter	TRAP-type C4-dicarboxylate transport system, periplasmic component	TRAP Transporter collection
KKC1_RS01760	KKC1_03860	NZ_BDGJ01000010.1	31656	32765	+	1110	346.5	453	405.17	639.5	0.16058	0.929288		protein coding	WP_088552797.1	tRNA epoxyqueuosine(34) reductase QueG	944559.HMPREF9413_3781	4.9e-100	330.6	QUEG	GO:0003674,GO:0005575,GO:0005622,GO:0005623,GO:0005737,GO:0006139,GO:0006396,GO:0006399,GO:0006400,GO:0006725,GO:0006807,GO:0008033,GO:0008150,GO:0008152,GO:0008616,GO:0009055,GO:0009058,GO:0009116,GO:0009119,GO:0009163,GO:0009451,GO:0009987,GO:0010467,GO:0016070,GO:0018130,GO:0019438,GO:0034470,GO:0034641,GO:0034654,GO:0034660,GO:0042455,GO:0043170,GO:0043412,GO:0044237,GO:0044238,GO:0044249,GO:…	K00567,K18979		COG1600	C	Catalyzes the conversion of epoxyqueuosine (oQ) to queuosine (Q), which is a hypermodified base found in the wobble positions of tRNA(Asp), tRNA(Asn), tRNA(His) and tRNA(Tyr) (By similarity)	Epoxyqueuosine reductase (EC 1.17.99.6)
KKC1_RS01765	KKC1_03870	NZ_BDGJ01000010.1	32856	33083	+	228	250.83	266.33	307.67	318.5	0.265104	0.873436		protein coding	WP_088552798.1	sulfurtransferase TusA family protein	246194.CHY_0625	4.1e-28	87						S	Pfam:SirA	hypothetical protein
KKC1_RS01770	KKC1_03880	NZ_BDGJ01000010.1	33087	33992	-	906	605.33	710.83	573.17	506.5	0.811126	0.290561		protein coding	WP_088552799.1	LysR family transcriptional regulator	246194.CHY_0628	3.6e-118	387.6	LYSR1				COG0583	K	Transcriptional regulator, LysR family	Transcriptional regulator, LysR family
KKC1_RS01775	KKC1_03890	NZ_BDGJ01000010.1	34183	35364	+	1182	279.5	310	89	208.5	1.5612	0.0524585		protein coding	WP_088552800.1	YeeE/YedE family protein	264732.Moth_0449	2.1e-79	258.8			K07112		COG2391	O	Pfam:DUF395	hypothetical protein
KKC1_RS01780	KKC1_03900	NZ_BDGJ01000010.1	35491	35673	+	183	147.5	420.17	116.5	227.67	1.22239	0.182084		protein coding	WP_088552801.1	hypothetical protein											hypothetical protein
KKC1_RS01785	KKC1_03910	NZ_BDGJ01000010.1	35717	35899	+	183	685	2088.17	438.5	702.67	1.76729	0.0401924		protein coding	WP_088552802.1	hypothetical protein											hypothetical protein
KKC1_RS01790	KKC1_03920	NZ_BDGJ01000010.1	35944	39774	+	3831	36781.5	69714.7	8991.33	27199.7	2.10511	0.0674197		protein coding	WP_088552803.1	hypothetical protein	246194.CHY_1611	1.8e-149	488.6						S	Multiheme cytochrome	hypothetical protein
KKC1_RS01795	KKC1_03930	NZ_BDGJ01000010.1	39935	40402	+	468	176	341.5	130	182	1.24044	0.0929164		protein coding	WP_088552804.1	hypothetical protein											hypothetical protein
KKC1_RS01800	KKC1_03940	NZ_BDGJ01000010.1	40511	41512	+	1002	716.5	1207	674	1114.5	0.634342	0.506984		protein coding	WP_088552805.1	hypothetical protein	246194.CHY_1532	2.7e-71	228.9					COG0741	M	Lytic transglycosylase catalytic	hypothetical protein
KKC1_RS01805	KKC1_03970	NZ_BDGJ01000010.1	41839	43062	+	1224	91.5	129.5	78.5	93	0.891486	0.236135		protein coding	WP_088552806.1	sugar ABC transporter substrate-binding protein	370438.PTH_2739	7.6e-83	267.4					COG4213	G	ABC-type sugar transport system, periplasmic	hypothetical protein
KKC1_RS01810	KKC1_03980	NZ_BDGJ01000010.1	43095	43832	-	738	869.83	932	857	1096	0.435276	0.730164		protein coding	WP_088552807.1	glucose-6-phosphate isomerase	264732.Moth_0508	1.9e-116	378.4			K06859		COG2140	G	glucose-6-phosphate isomerase	Distant homology with glucose-6-phosphate isomerase, archaeal
KKC1_RS01815	no locus tag	NZ_BDGJ01000010.1	43900	44094	-	195	22	26.5	19.5	40.5	0.246709	0.881208		protein coding	WP_088552808.1	hypothetical protein
KKC1_RS01820	KKC1_04000	NZ_BDGJ01000010.1	44185	44541	-	357	35	23	52	42.5	-0.150432	0.929806		pseudogene	noprotein	hypothetical protein											hypothetical protein
KKC1_RS01825	KKC1_04010	NZ_BDGJ01000010.1	44768	45532	+	765	58.5	40.5	105	118	-0.601918	0.572539		protein coding	WP_088552847.1	DNA methyltransferase	477974.Daud_0442	2e-131	427.2			K00571		COG0863	L	DNA methylase n-4 n-6 domain protein	type II DNA modification methyltransferase
KKC1_RS01830	KKC1_04020	NZ_BDGJ01000010.1	45706	46569	+	864	4.5	6	5	9	0.122271	0.955226		pseudogene	noprotein	protein prkA											Serine protein kinase (prkA protein), P-loop containing	CBSS-188.1.peg.6720
KKC1_RS01835	KKC1_04040	NZ_BDGJ01000010.1	46822	47769	+	948	447.33	209	502.5	466	0.0332121	0.98885		protein coding	WP_088552809.1	phosphate/phosphite/phosphonate ABC transporter substrate-binding protein	457570.Nther_0650	3.1e-80	259.9			K02044		COG3221	P	phosphonate ABC transporter, periplasmic phosphonate-binding protein	ABC transporter, substrate-binding protein (cluster 12, methionine/phosphonates)
KKC1_RS01840	KKC1_04050	NZ_BDGJ01000010.1	47759	49258	+	1500	194.33	192	287.5	249.5	0.0625029	0.973954		protein coding	WP_088552810.1	HAMP domain-containing protein	401526.TcarDRAFT_0237	1.1e-103	336.3						T	integral membrane sensor signal transduction histidine kinase	hypothetical protein
KKC1_RS01845	KKC1_04060	NZ_BDGJ01000010.1	49221	49886	+	666	29.5	38	82	108.5	-0.955943	0.201277		protein coding	WP_088552811.1	DNA-binding response regulator	485913.Krac_6669	3.8e-59	189.8					COG2197	T	regulator, LuxR family	hypothetical protein
KKC1_RS01850	KKC1_04070	NZ_BDGJ01000010.1	50147	50743	+	597	24	19	16.5	22	0.713863	0.488384		protein coding	WP_088552812.1	4Fe-4S dicluster domain-containing protein	138119.DSY4904	5.9e-101	330.5			K00124,K00184,K08358		COG0437	C	4Fe-4S Ferredoxin, iron-sulfur binding domain protein	Tetrathionate reductase subunit B	Tetrathionate respiration
KKC1_RS01855	KKC1_04080	NZ_BDGJ01000010.1	50745	51848	+	1104	63	52.5	53	49.5	0.721729	0.432975		protein coding	WP_088552813.1	oxidoreductase	138119.DSY4903	2.7e-118	383.7			K08359		COG4881	C	polysulphide reductase NrfD	hypothetical protein
KKC1_RS01860	KKC1_04090	NZ_BDGJ01000010.1	51845	54667	+	2823	78	118	86.5	146	0.291788	0.84956		protein coding	WP_088552814.1	molybdopterin oxidoreductase	639282.DEFDS_1446	2.7e-264	872.8					COG0243	C	molybdopterin oxidoreductase	Tetrathionate reductase subunit A	Tetrathionate respiration
KKC1_RS01865	KKC1_04100	NZ_BDGJ01000010.1	54718	55419	+	702	30	29	35	32.5	0.344285	0.807464		protein coding	WP_088552815.1	hypothetical protein	138119.DSY0185	5.9e-21	64.3	TORD				COG3381	S	cytoplasmic chaperone TorD	hypothetical protein
KKC1_RS01870	KKC1_04110	NZ_BDGJ01000010.1	55434	56204	+	771	23.5	31	23.5	30.5	0.546271	0.61879		protein coding	WP_088552816.1	hypothetical protein											hypothetical protein
KKC1_RS01875	KKC1_04120	NZ_BDGJ01000010.1	56316	57008	+	693	14	25	32	41.5	-0.388668	0.768608		protein coding	WP_088552817.1	cytochrome c biogenesis protein CcdA	314345.SPV1_10576	1.7e-55	181.8	CCDA		K06196		COG0785	O	cytochrome c biogenesis protein	Cytochrome c-type biogenesis protein CcdA (DsbD analog)	Biogenesis of c-type cytochromes; Periplasmic disulfide interchange
KKC1_RS01880	KKC1_04130	NZ_BDGJ01000010.1	57066	57329	+	264	6.5	6.5	11.5	19	-0.673906	0.590025		protein coding	WP_088552818.1	TlpA family protein disulfide reductase											hypothetical protein
KKC1_RS01885	KKC1_04140	NZ_BDGJ01000010.1	57348	57647	+	300	6.5	10.5	22	17.5	-0.692392	0.550797		protein coding	WP_088552819.1	TlpA family protein disulfide reductase	760568.Desku_3015	2.6e-21	70.9	RESA	GO:0005575,GO:0005623,GO:0005886,GO:0016020,GO:0044464,GO:0071944			COG0526	O	alkyl hydroperoxide reductase Thiol specific antioxidant Mal allergen	Cytochrome c-type biogenesis protein CcmG/DsbE, thiol:disulfide oxidoreductase	Biogenesis of c-type cytochromes; Periplasmic disulfide interchange
KKC1_RS01890	KKC1_04150	NZ_BDGJ01000010.1	57736	58839	+	1104	20.33	25	56.17	72.17	-0.958761	0.216623		protein coding	WP_088552820.1	hypothetical protein	264732.Moth_1383	7.3e-24	75						C	4Fe-4S Ferredoxin, iron-sulfur binding domain protein	hypothetical protein
KKC1_RS01895	KKC1_04160	NZ_BDGJ01000010.1	58844	59020	+	177	14.83	22.5	47.17	44.67	-0.776668	0.387637		protein coding	WP_088552821.1	twin-arginine translocase TatA/TatE family subunit	866776.HMPREF9321_1156	1.8e-20	62.1	TATA	GO:0005575,GO:0005622,GO:0005623,GO:0005737,GO:0005829,GO:0005886,GO:0016020,GO:0044424,GO:0044444,GO:0044464,GO:0071944	K03116,K03117			U	Part of the twin-arginine translocation (Tat) system that transports large folded proteins containing a characteristic twin-arginine motif in their signal peptide across membranes. TatA could form the protein-conducting channel of the Tat system (By similarity)	Twin-arginine translocation protein TatA	Cluster-based Subsystem Grouping Hypotheticals - perhaps Proteosome Related; Twin-arginine translocation system
KKC1_RS01900	KKC1_04170	NZ_BDGJ01000010.1	59033	59236	+	204	6.33	12.5	12.33	21.17	-0.296143	0.857925		protein coding	WP_088552822.1	twin-arginine translocase TatA/TatE family subunit	457570.Nther_1225	1.9e-21	65.7	TATA	GO:0005575,GO:0005622,GO:0005623,GO:0005737,GO:0005829,GO:0005886,GO:0016020,GO:0044424,GO:0044444,GO:0044464,GO:0071944	K03116,K03117			U	Part of the twin-arginine translocation (Tat) system that transports large folded proteins containing a characteristic twin-arginine motif in their signal peptide across membranes. TatA could form the protein-conducting channel of the Tat system (By similarity)	Twin-arginine translocation protein TatA	Cluster-based Subsystem Grouping Hypotheticals - perhaps Proteosome Related; Twin-arginine translocation system
KKC1_RS01905	KKC1_04180	NZ_BDGJ01000010.1	59397	59801	+	405	34.5	19	19.5	24	0.869578	0.393165		protein coding	WP_088552823.1	ArsR family transcriptional regulator	555079.Toce_1974	4.2e-36	118.4	ARSR		K03892		COG0640	K	arsR family transcriptional regulator	Arsenical resistance operon repressor
KKC1_RS01910	KKC1_04200	NZ_BDGJ01000010.1	59939	61021	+	1083	338	308	142.5	150.5	1.69378	0.0177414		protein coding	WP_088552824.1	arsenical-resistance protein	635013.TherJR_0472	2.3e-189	624.1	ARSB	GO:0005575,GO:0005623,GO:0005886,GO:0016020,GO:0044464,GO:0071944	K03325,K03741	ASO3t4pp,ASO4t4pp	COG0798	P	arsenicaL-resistance protein	Arsenical-resistance protein ACR3
KKC1_RS01915	KKC1_04210	NZ_BDGJ01000010.1	61396	62964	-	1569	182.5	117	144	109.5	0.802497	0.403771		protein coding	WP_088552825.1	recombinase family protein	1042163.BRLA_c17620	7.9e-165	536.3					COG1961	L	Recombinase	hypothetical protein
KKC1_RS01920	KKC1_04220	NZ_BDGJ01000010.1	63242	63436	+	195	1	4	0	2				protein coding	WP_088552826.1	hypothetical protein											hypothetical protein
KKC1_RS01925	KKC1_04230	NZ_BDGJ01000010.1	63481	64515	+	1035	43.5	34.5	48.5	36	0.426481	0.738232		pseudogene	noprotein	protein prkA											Serine protein kinase (prkA protein), P-loop containing	CBSS-188.1.peg.6720
KKC1_RS01930	KKC1_04240	NZ_BDGJ01000010.1	64545	65705	+	1161	51	43.5	47.5	37.5	0.693573	0.476233		protein coding	WP_088552827.1	sporulation protein YhbH	696369.DesniDRAFT_2277	6.9e-189	622	YEAH		K09786		COG2718	S	UPF0229 protein	UPF0229 protein YeaH	CBSS-188.1.peg.6720
KKC1_RS01935	KKC1_04250	NZ_BDGJ01000010.1	65723	67108	+	1386	26.5	34.5	45.5	51.5	-0.137255	0.937759		protein coding	WP_088552828.1	stage V sporulation protein R	264732.Moth_0512	2.1e-216	714	SPOVR		K06415		COG2719	S	spovr family	Spore cortex synthesis protein SpoVR
KKC1_RS01940	KKC1_04260	NZ_BDGJ01000010.1	67219	68517	+	1299	1535.33	2358.5	1573.17	1292.5	0.942908	0.205458		protein coding	WP_088552829.1	phenylacetate--CoA ligase	351605.Gura_2124	3e-190	622.5	PAAK	GO:0000166,GO:0001882,GO:0001883,GO:0003674,GO:0003824,GO:0005488,GO:0005524,GO:0006082,GO:0006725,GO:0006805,GO:0008150,GO:0008152,GO:0009056,GO:0009410,GO:0009987,GO:0010124,GO:0016054,GO:0016405,GO:0016874,GO:0016877,GO:0016878,GO:0017076,GO:0019439,GO:0019752,GO:0030554,GO:0032549,GO:0032550,GO:0032553,GO:0032555,GO:0032559,GO:0032787,GO:0035639,GO:0036094,GO:0042178,GO:0042221,GO:0042537,GO:…	K01912	PACCOAL,PACCOAL2,PACCOAL3	COG1541	Q	phenylacetate-CoA ligase	Coenzyme A ligase
KKC1_RS01945	KKC1_04270	NZ_BDGJ01000010.1	68544	68975	+	432	283.83	346.83	618	300	-0.0476175	0.982313		protein coding	WP_088552848.1	ACT domain-containing protein	760568.Desku_2999	1.8e-65	212.6					COG4747	E	ACT domain protein	Amino acid-binding ACT	Aromatic amino acid interconversions with aryl acids
KKC1_RS01950	KKC1_04280	NZ_BDGJ01000010.1	68988	70136	+	1149	1885.33	2004.33	3393.17	1703	0.115784	0.946589		protein coding	WP_088552830.1	histidinol-phosphate transaminase	562970.Btus_0593	1.9e-129	420.3	PAT		K00817	HSTPT	COG0079	E	Imidazole acetol-phosphate transaminase	Biosynthetic Aromatic amino acid aminotransferase beta (EC 2.6.1.57)	Phenylalanine and Tyrosine Branches from Chorismate
KKC1_RS01955	KKC1_04290	NZ_BDGJ01000010.1	70166	70918	-	753	127.5	123.5	160.5	118.5	0.378551	0.776923		protein coding	WP_088552831.1	DNA-binding response regulator	246194.CHY_0658	4.3e-91	299.9	LYTT		K02477,K07705,K08083		COG3279	T	regulatoR	Autolysis response regulater LytR
KKC1_RS01960	KKC1_04310	NZ_BDGJ01000010.1	71237	71854	+	618	76	113	175.5	192.5	-0.441037	0.721802		protein coding	WP_088552832.1	hypothetical protein	697281.Mahau_0908	7.3e-67	216.9			K06298			S	Spore germination	hypothetical protein
KKC1_RS01965	KKC1_04320	NZ_BDGJ01000010.1	71973	74024	+	2052	748.5	1189	1494.33	1344	-0.0479635	0.984317		protein coding	WP_088552833.1	AMIN domain-containing protein	477974.Daud_1509	2.3e-129	429.2		GO:0005575,GO:0005576	K01448		COG0860,COG3103	M	n-acetylmuramoyl-l-alanine amidase	N-acetylmuramoyl-L-alanine amidase (EC 3.5.1.28)	Murein Hydrolases; Recycling of Peptidoglycan Amino Acids
KKC1_RS01970	KKC1_04330	NZ_BDGJ01000010.1	74129	74653	+	525	322.5	216	593	473.5	-0.423647	0.738232		protein coding	WP_088552834.1	DUF2179 domain-containing protein	555079.Toce_1785	5.1e-57	185.5		GO:0005575,GO:0005623,GO:0005886,GO:0016020,GO:0044464,GO:0071944			COG4843	S	UPF0316 protein	hypothetical protein
KKC1_RS01975	KKC1_04340	NZ_BDGJ01000010.1	74797	75606	+	810	122	128.5	283	332	-0.747841	0.375287		protein coding	WP_088552835.1	glutamate racemase	264732.Moth_0518	5.6e-97	320.9	MURI	GO:0000270,GO:0003674,GO:0003824,GO:0004857,GO:0005575,GO:0005623,GO:0005886,GO:0006022,GO:0006023,GO:0006024,GO:0006140,GO:0006807,GO:0008150,GO:0008152,GO:0008657,GO:0008881,GO:0009058,GO:0009059,GO:0009118,GO:0009252,GO:0009273,GO:0009894,GO:0009987,GO:0010911,GO:0016020,GO:0016853,GO:0016854,GO:0016855,GO:0019219,GO:0019220,GO:0019222,GO:0030203,GO:0030234,GO:0030811,GO:0031323,GO:0031329,GO:…	K01776,K02428	GLUR	COG0796	M	Provides the (R)-glutamate required for cell wall biosynthesis (By similarity)	Glutamate racemase (EC 5.1.1.3)	Glutamine, Glutamate, Aspartate and Asparagine Biosynthesis
KKC1_RS01980	KKC1_04350	NZ_BDGJ01000010.1	75668	76654	+	987	109	131.5	185.33	285	-0.416501	0.738652		protein coding	WP_088552836.1	2-hydroxyacyl-CoA dehydratase	370438.PTH_0788	5.6e-161	526.6					COG1775	E	2-hydroxyglutaryl-CoA dehydratase	Possible subunit of benzoyl-CoA reductase/2-hydroxyglutaryl-CoA dehydratase
KKC1_RS01985	KKC1_04360	NZ_BDGJ01000010.1	76651	77409	+	759	50.83	32	109.83	127	-0.940368	0.268651		protein coding	WP_088552837.1	2-hydroxyglutaryl-CoA dehydratase	246194.CHY_0311	4.6e-111	365.6		GO:0003674,GO:0003824,GO:0008150,GO:0008152,GO:0016829,GO:0016835,GO:0016836			COG1924	I	coA-substrate-specific enzyme activase	Activator of 2-hydroxyglutaryl-CoA dehydratase (HSP70-class ATPase domain)
KKC1_RS01990	KKC1_04370	NZ_BDGJ01000010.1	77409	78155	+	747	78.33	99	122.5	168.5	-0.172584	0.922976		protein coding	WP_088552838.1	MBL fold metallo-hydrolase	696369.DesniDRAFT_0815	2.2e-80	263.4	YHFI	GO:0005575,GO:0005623,GO:0005886,GO:0008150,GO:0016020,GO:0040007,GO:0044464,GO:0071944	K01130		COG1234	S	Beta-lactamase domain-containing protein	hypothetical protein
KKC1_RS01995	KKC1_04380	NZ_BDGJ01000010.1	78252	79031	+	780	190	242.33	475.33	472	-0.606388	0.533017		protein coding	WP_088552839.1	ribonuclease PH	370438.PTH_0791	1.1e-115	381.2	RPH	GO:0003674,GO:0003824,GO:0004518,GO:0004527,GO:0004540,GO:0005575,GO:0005623,GO:0005886,GO:0006139,GO:0006364,GO:0006396,GO:0006399,GO:0006401,GO:0006725,GO:0006807,GO:0008033,GO:0008150,GO:0008152,GO:0009022,GO:0009056,GO:0009057,GO:0009987,GO:0010467,GO:0016020,GO:0016070,GO:0016072,GO:0016740,GO:0016772,GO:0016779,GO:0016787,GO:0016788,GO:0019439,GO:0022613,GO:0031123,GO:0031125,GO:0034470,GO:…	K00989,K02428		COG0689	J	Phosphorolytic exoribonuclease that removes nucleotide residues following the -CCA terminus of tRNA and adds nucleotides to the ends of RNA molecules by using nucleoside diphosphates as substrates (By similarity)	Ribonuclease PH (EC 2.7.7.56)
KKC1_RS02000	KKC1_04390	NZ_BDGJ01000010.1	78998	79612	+	615	193	203.33	392.83	370	-0.407712	0.744236		protein coding	WP_088552840.1	XTP/dITP diphosphatase	477974.Daud_1504	9.4e-75	247.2	RDGB	GO:0000287,GO:0003674,GO:0003824,GO:0005488,GO:0006139,GO:0006725,GO:0006753,GO:0006793,GO:0006796,GO:0006807,GO:0008150,GO:0008152,GO:0009056,GO:0009141,GO:0009143,GO:0009987,GO:0016462,GO:0016787,GO:0016817,GO:0016818,GO:0019439,GO:0019637,GO:0034641,GO:0034655,GO:0043167,GO:0043169,GO:0044237,GO:0044238,GO:0044248,GO:0044270,GO:0044281,GO:0044710,GO:0046434,GO:0046483,GO:0046700,GO:0046872,GO:…	K02428,K03742	NTPP10,NTPP11,NTPP9	COG0127	F	Pyrophosphatase that hydrolyzes non-canonical purine nucleotides such as XTP and ITP dITP to their respective monophosphate derivatives. Might exclude non-canonical purines from DNA precursor pool, thus preventing their incorporation into DNA and avoiding chromosomal lesions (By similarity)	Nucleoside 5-triphosphatase RdgB (dHAPTP, dITP, XTP-specific) (EC 3.6.1.66)
KKC1_RS02005	KKC1_04400	NZ_BDGJ01000010.1	79636	80133	+	498	142.5	133.83	345.5	303.5	-0.690032	0.456775		protein coding	WP_088552841.1	metallophosphoesterase	635013.TherJR_2565	1e-44	146.5	YSNB		K07095		COG0622	S	Phosphodiesterase, mj0936 family	FIG009886: phosphoesterase
KKC1_RS02010	KKC1_t00050	NZ_BDGJ01000010.1	80294	80367	+	74	1046.5	938.67	845.08	975.75	0.684798	0.433206		tRNA	noprotein	tRNA-Gly
KKC1_RS02015	KKC1_t00060	NZ_BDGJ01000010.1	80384	80460	+	77	1449.67	1230.5	1243	1195.58	0.691398	0.438741		tRNA	noprotein	tRNA-Arg
KKC1_RS02020	KKC1_t00070	NZ_BDGJ01000010.1	80512	80588	+	77	1960.58	1805.58	1558.83	1510.92	0.844209	0.278952		tRNA	noprotein	tRNA-His
KKC1_RS02025	KKC1_t00080	NZ_BDGJ01000010.1	80649	80723	+	75	555.92	538.58	368.92	362.92	1.12633	0.0929164		tRNA	noprotein	tRNA-Gln
KKC1_RS02030	KKC1_04410	NZ_BDGJ01000010.1	80979	82313	+	1335	194.5	283	228	488.25	-0.0322172	0.98885		protein coding	WP_088552842.1	hypothetical protein	635013.TherJR_2428	6.3e-117	384	NFED		K07403		COG1030	O	nodulation efficiency protein D	hypothetical protein
KKC1_RS02035	KKC1_04420	NZ_BDGJ01000011.1	1	1041	-	1041	433	611.25	318	613.5	0.714771	0.426372		pseudogene	noprotein	DNA polymerase III subunit alpha											DNA polymerase III alpha subunit (EC 2.7.7.7)
KKC1_RS02040	KKC1_04430	NZ_BDGJ01000011.1	1160	1483	+	324	1	2	2.5	3				protein coding	WP_088552849.1	hypothetical protein	264732.Moth_1873	1.1e-41	133.1	YTRH					S		hypothetical protein
KKC1_RS02045	KKC1_04440	NZ_BDGJ01000011.1	1483	1992	+	510	3	2	2.5	2				protein coding	WP_088552850.1	hypothetical protein	760568.Desku_2590	1e-34	108.9						S		hypothetical protein
KKC1_RS02050	KKC1_04460	NZ_BDGJ01000011.1	2207	2431	-	225	0	0	2	2				protein coding	WP_088552851.1	small, acid-soluble spore protein, alpha/beta type	642492.Clole_2954	7.4e-21	64.5						S	small acid-soluble spore protein	hypothetical protein
KKC1_RS02055	KKC1_04480	NZ_BDGJ01000011.1	2575	2997	+	423	430.5	753	982	1157	-0.344013	0.814138		protein coding	WP_088552852.1	rubrerythrin family protein	246194.CHY_0568	2.5e-67	219.1					COG1592	C	Rubrerythrin	Rubrerythrin	Oxidative stress; Rubrerythrin
KKC1_RS02060	KKC1_t00090	NZ_BDGJ01000011.1	3260	3337	+	78	4	11	7.5	7.5	0.506384	0.743652		tRNA	noprotein	tRNA-Pro
KKC1_RS02065	KKC1_04490	NZ_BDGJ01000011.1	3423	4754	-	1332	83.5	80.5	93	83	0.437772	0.726054		protein coding	WP_088552853.1	hypothetical protein											hypothetical protein
KKC1_RS02070	KKC1_04500	NZ_BDGJ01000011.1	5143	7257	+	2115	139	172	127.5	164	0.633072	0.506218		protein coding	WP_088552854.1	hypothetical protein	292459.STH2736	1.6e-153	507.9	FLGJ	GO:0001539,GO:0003674,GO:0003824,GO:0005198,GO:0005575,GO:0005618,GO:0005623,GO:0006928,GO:0008150,GO:0008152,GO:0009987,GO:0016787,GO:0016798,GO:0030312,GO:0040011,GO:0042597,GO:0044464,GO:0044699,GO:0044763,GO:0048870,GO:0051179,GO:0051674,GO:0071944	K01185,K01227,K01446,K02395,K03796,K19223		COG1705	N, U	flagellar rod assembly protein muramidase flgj	hypothetical protein
KKC1_RS02075	KKC1_04510	NZ_BDGJ01000011.1	7390	7830	-	441	68	49	48	48	0.846286	0.331824		protein coding	WP_088552855.1	VanZ family protein	471223.GWCH70_2015	3.9e-31	102.6	VANZ				COG4767	V	VanZ-like protein	hypothetical protein
KKC1_RS02080	KKC1_04540	NZ_BDGJ01000011.1	8166	8645	+	480	373.5	300.5	250	227.5	1.05285	0.164678		protein coding	WP_088552856.1	DUF86 domain-containing protein	747365.Thena_0390	9.8e-27	84.5					COG2445	S	Protein of unknown function DUF86	hypothetical protein
KKC1_RS02085	KKC1_04550	NZ_BDGJ01000011.1	8638	9069	+	432	1674.5	1334	811	867	1.40772	0.0423847		protein coding	WP_088552857.1	nucleotidyltransferase domain-containing protein	370438.PTH_2099	1.5e-24	75.4					COG1708	S	Nucleotidyltransferase domain	hypothetical protein
KKC1_RS02090	KKC1_04560	NZ_BDGJ01000011.1	9116	9463	-	348	174	220	82	105	1.61177	0.0207267		protein coding	WP_088552858.1	hypothetical protein											hypothetical protein
KKC1_RS02095	KKC1_04570	NZ_BDGJ01000011.1	9460	11166	-	1707	480	581	178.5	310	1.67484	0.0172138		protein coding	WP_088552859.1	hypothetical protein											hypothetical protein
KKC1_RS02100	KKC1_04580	NZ_BDGJ01000011.1	11231	11782	-	552	166	106	172.5	151.5	0.316346	0.833807		protein coding	WP_088552860.1	hypothetical protein											hypothetical protein
KKC1_RS02105	KKC1_04590	NZ_BDGJ01000011.1	11961	12527	-	567	44.5	42	36.5	28.5	0.946136	0.25586		protein coding	WP_088552861.1	hypothetical protein	499229.TepRe1_1789	7e-72	236.2			K02004		COG0577	V	ABC transporter, permease	ABC-type antimicrobial peptide transport system, permease component
KKC1_RS02110	KKC1_04600	NZ_BDGJ01000011.1	12636	13463	-	828	72.5	49.5	144.5	127	-0.593487	0.584915		protein coding	WP_088552862.1	hypothetical protein											hypothetical protein
KKC1_RS02115	KKC1_04610	NZ_BDGJ01000011.1	13544	14896	-	1353	80	80.5	230.5	168.5	-0.786147	0.37098		protein coding	WP_088552863.1	sensor histidine kinase	498761.HM1_1808	5.8e-78	254.5						T	Histidine kinase	Two-component system sensor histidine kinase
KKC1_RS02120	KKC1_04620	NZ_BDGJ01000011.1	14898	15578	-	681	5.5	14.5	21	20.5	-0.538994	0.683148		protein coding	WP_088552864.1	DNA-binding response regulator	580327.Tthe_2722	2.2e-88	286.3					COG0745	T	Two component transcriptional regulator (Winged helix family	hypothetical protein
KKC1_RS02125	KKC1_04630	NZ_BDGJ01000011.1	15777	16640	-	864	312	399	249.5	404	0.670621	0.462794		protein coding	WP_088552865.1	D-amino-acid transaminase	644966.Tmar_0304	3.7e-84	277.1	DAT	GO:0003674,GO:0003824,GO:0005488,GO:0006082,GO:0006520,GO:0006807,GO:0008150,GO:0008152,GO:0008483,GO:0008652,GO:0009056,GO:0009058,GO:0009063,GO:0009987,GO:0016053,GO:0016054,GO:0016740,GO:0016769,GO:0019478,GO:0019752,GO:0030170,GO:0043167,GO:0043168,GO:0043436,GO:0044237,GO:0044238,GO:0044248,GO:0044249,GO:0044281,GO:0044282,GO:0044283,GO:0044710,GO:0044711,GO:0044712,GO:0046394,GO:0046395,GO:…	K00824,K00826,K02619	ALATA_D	COG0115	E	Aminotransferase	D-alanine aminotransferase (EC 2.6.1.21)	Pyruvate Alanine Serine Interconversions
KKC1_RS02130	KKC1_04640	NZ_BDGJ01000011.1	16668	17126	-	459	146.5	166	104.5	146	0.868679	0.263286		protein coding	WP_088552866.1	tRNA (uridine(34)/cytosine(34)/5-carboxymethylaminomethyluridine(34)-2'-O)-methyltransferase TrmL	485916.Dtox_0805	1.1e-81	268.5	TRML	GO:0000154,GO:0001510,GO:0002128,GO:0002130,GO:0002131,GO:0002132,GO:0003674,GO:0003824,GO:0005575,GO:0005622,GO:0005623,GO:0005737,GO:0006139,GO:0006364,GO:0006396,GO:0006399,GO:0006400,GO:0006725,GO:0006807,GO:0008033,GO:0008150,GO:0008152,GO:0008168,GO:0008173,GO:0008175,GO:0008649,GO:0008757,GO:0009451,GO:0009987,GO:0010467,GO:0016070,GO:0016072,GO:0016300,GO:0016427,GO:0016740,GO:0016741,GO:…	K00566,K03216		COG0219	J	Methylates the ribose at the nucleotide 34 wobble position in the two leucyl isoacceptors tRNA(Leu)(CmAA) and tRNA(Leu)(cmnm5UmAA). Catalyzes the methyl transfer from S- adenosyl-L-methionine to the 2'-OH of the wobble nucleotide (By similarity)	tRNA (cytidine(34)-2&#39;-O)-methyltransferase (EC 2.1.1.207)	Biotin synthesis cluster; RNA methylation
KKC1_RS02135	KKC1_04650	NZ_BDGJ01000011.1	17143	17424	-	282	72.5	123.5	137.5	204	-0.275613	0.85969		protein coding	WP_088552867.1	DUF503 domain-containing protein	760568.Desku_1375	1.8e-33	107.3	YLXP		K09764		COG1550	S	Protein of unknown function (DUF503)	YlxP-like protein	NusA-TFII Cluster
KKC1_RS02140	KKC1_04660	NZ_BDGJ01000011.1	17610	19544	+	1935	1580.5	1704	1716	2886.5	0.0783395	0.966994		protein coding	WP_088552868.1	aconitate hydratase	635013.TherJR_2355	0	1126.5	ACNA		K01681	ACONT,ACONTa,ACONTb,MICITDr	COG1048	C	Aconitate hydratase	Aconitate hydratase (EC 4.2.1.3)	Serine-glyoxylate cycle
KKC1_RS02145	KKC1_04670	NZ_BDGJ01000011.1	19602	19988	-	387	126	246	303	314	-0.233088	0.885445		protein coding	WP_088552869.1	helix-turn-helix domain-containing protein	926569.ANT_03850	1.4e-28	93.6	YMFM	GO:0001071,GO:0003674,GO:0003700,GO:0006355,GO:0008150,GO:0009889,GO:0010468,GO:0010556,GO:0019219,GO:0019222,GO:0031323,GO:0031326,GO:0050789,GO:0050794,GO:0051171,GO:0051252,GO:0060255,GO:0065007,GO:0080090,GO:2000112,GO:2001141	K15539		COG1426	S	Transcriptional regulator	hypothetical protein
KKC1_RS02150	KKC1_04680	NZ_BDGJ01000011.1	20005	22437	-	2433	513	1179	1212.33	998.5	0.0857969	0.96182		protein coding	WP_088552870.1	ATP-dependent protease	555088.DealDRAFT_1879	0	1101.1	LONB		K01338,K04076,K04770		COG1067	O	ATP-dependent protease	ATP-dependent protease La (EC 3.4.21.53) Type II	Proteolysis in bacteria, ATP-dependent
KKC1_RS02155	KKC1_04690	NZ_BDGJ01000011.1	22474	23310	-	837	265.5	305.5	197.67	174.5	1.14438	0.101607		protein coding	WP_088552871.1	branched-chain amino acid aminotransferase	760568.Desku_2269	2.2e-76	249.1	PABC		K00824,K00826,K02619	ADCL	COG0115	E	brancheD-chain amino acid aminotransferase	Aminodeoxychorismate lyase (EC 4.1.3.38)	Chorismate: Intermediate for synthesis of Tryptophan, PAPA antibiotics, PABA, 3-hydroxyanthranilate and more.; Tryptophan synthesis
KKC1_RS02160	KKC1_04700	NZ_BDGJ01000011.1	23319	24731	-	1413	653.5	861.5	287.17	219.83	2.08858	0.0051333		protein coding	WP_088552872.1	aminodeoxychorismate synthase, component I	264732.Moth_2108	3.3e-175	578	PABB		K01665,K03342,K13950	ADCS	COG0147	E	synthase component I	Para-aminobenzoate synthase, aminase component (EC 2.6.1.85)	Chorismate: Intermediate for synthesis of Tryptophan, PAPA antibiotics, PABA, 3-hydroxyanthranilate and more.; Tryptophan synthesis
KKC1_RS02165	KKC1_04710	NZ_BDGJ01000011.1	24709	25314	-	606	140	226.5	86	85.5	1.60265	0.0257596		protein coding	WP_088552874.1	aminodeoxychorismate/anthranilate synthase component II	635013.TherJR_1606	1.1e-93	308.8	PABA		K01658,K01664,K01951	ADCS,ANS	COG0512	E	anthranilate synthase	Anthranilate synthase, amidotransferase component (EC 4.1.3.27)	Chorismate: Intermediate for synthesis of Tryptophan, PAPA antibiotics, PABA, 3-hydroxyanthranilate and more.; Tryptophan synthesis
KKC1_RS02170	KKC1_04720	NZ_BDGJ01000011.1	25474	26220	-	747	308	382.5	868.5	1072	-0.952315	0.164678		protein coding	WP_088552873.1	FadR family transcriptional regulator	370438.PTH_2232	7.3e-82	269.9	LUTR		K05799		COG2186	K	transcriptional regulator	Lactate-responsive regulator LldR in Firmicutes, GntR family	Lactate utilization
KKC1_RS02175	KKC1_04730	NZ_BDGJ01000011.1	26303	27275	-	973	426.5	587	996.5	1348.5	-0.675115	0.436334		protein coding	WP_088552875.1	alpha-hydroxy-acid oxidizing protein	592015.HMPREF1705_02040	5.7e-103	334.4					COG1304	C	FMN-dependent alpha-hydroxy acid dehydrogenase	Probable glycolate oxidase
KKC1_RS02180	KKC1_04750	NZ_BDGJ01000012.1	86	316	+	231	786	979.75	477.33	801.79	1.01821	0.14474		protein coding	WP_088552876.1	hypothetical protein											hypothetical protein
KKC1_RS02185	KKC1_04760	NZ_BDGJ01000012.1	394	645	-	252	345.97	208.63	158.15	179.12	1.30429	0.106553		protein coding	WP_088552877.1	NYN domain-containing protein	311424.DhcVS_287	5.8e-25	78.2					COG1432	S	Pfam:DUF88	hypothetical protein
KKC1_RS02190	KKC1_04780	NZ_BDGJ01000012.1	1055	2281	-	1227	375.5	259	277	840	-0.192033	0.91418		protein coding	WP_088552878.1	hypothetical protein
KKC1_RS02195	KKC1_04790	NZ_BDGJ01000012.1	2421	2852	-	432	13.5	14	9	69	-0.906584	0.583684		protein coding	WP_088552879.1	ImmA/IrrE family metallo-endopeptidase	264732.Moth_0297	1.2e-50	162.8					COG2856	E	Domain of unknown function (DUF955)
KKC1_RS02200	KKC1_04810	NZ_BDGJ01000012.1	2981	3253	-	273	118.5	158	162.5	279.5	-0.127821	0.943655		protein coding	WP_088552880.1	hypothetical protein
KKC1_RS02205	KKC1_04820	NZ_BDGJ01000012.1	3299	4072	-	774	262.5	158	658	753.5	-1.15958	0.141924		protein coding	WP_088552881.1	hypothetical protein	399741.Spro_2033	7.6e-27	83.3						S
KKC1_RS02210	KKC1_04840	NZ_BDGJ01000012.1	4253	4627	-	375	12	15	48	76	-1.64477	0.0390781		protein coding	WP_088552882.1	helix-turn-helix domain-containing protein	696369.DesniDRAFT_2676	6e-36	117.3					COG1396	K	Transcriptional regulator	hypothetical protein
KKC1_RS02215	KKC1_04850	NZ_BDGJ01000012.1	5486	5629	+	144	225.5	597.5	666	1054.5	-0.567321	0.61516		protein coding	WP_088552885.1	desulfoferrodoxin FeS4 iron-binding domain-containing protein											hypothetical protein
KKC1_RS02220	KKC1_04860	NZ_BDGJ01000012.1	5756	6058	+	303	213	347	443	561	-0.322943	0.831049		protein coding	WP_088552883.1	hypothetical protein											hypothetical protein
KKC1_RS02225	KKC1_04890	NZ_BDGJ01000012.1	6503	7036	+	534	265	505	618	836.5	-0.406511	0.745572		protein coding	WP_088552884.1	rubrerythrin family protein	697281.Mahau_2063	1.1e-85	281.4	RBR				COG1592	C	Rubrerythrin	Rubrerythrin	Oxidative stress; Rubrerythrin
KKC1_RS02230	KKC1_04900	NZ_BDGJ01000012.1	7158	7493	+	336	238.5	377	612.5	762.5	-0.638899	0.488564		protein coding	WP_088552886.1	rubredoxin	760568.Desku_0069	1.1e-47	151						S	(rubredoxin-type Fe(Cys)4 protein)	Rubredoxin-type Fe(Cys)4 protein
KKC1_RS02235	KKC1_04930	NZ_BDGJ01000013.1	193	1626	+	1434	531.75	611	575.5	720	0.363814	0.799534		protein coding	WP_088552887.1	hypothetical protein	1048834.TC41_1813	6.4e-107	347.8					COG3039	L	transposase (IS4 family) protein	hypothetical protein
KKC1_RS02240	KKC1_04940	NZ_BDGJ01000014.1	1	91	-	91	0	0	0	0				pseudogene	noprotein	external scaffolding protein D											Phage external scaffolding protein #Protein D
KKC1_RS02245	KKC1_04950	NZ_BDGJ01000014.1	88	348	-	261	0	0	0	0				protein coding	WP_001224515.1	hypothetical protein											Phage single stranded DNA synthesis
KKC1_RS02250	KKC1_04960	NZ_BDGJ01000014.1	345	1886	-	1542	0	1	0	0				protein coding	WP_000252566.1	DNA replication protein											hypothetical protein
KKC1_RS02255	KKC1_04970	NZ_BDGJ01000014.1	1950	2936	-	987	0	0	0	0				protein coding	WP_000466547.1	Minor spike protein											Phage minor capsid protein - DNA pilot protein
KKC1_RS02260	KKC1_04980	NZ_BDGJ01000014.1	2945	3472	-	528	0	0	0	0				protein coding	WP_000487867.1	hypothetical protein											hypothetical protein
KKC1_RS02265	KKC1_04990	NZ_BDGJ01000014.1	3583	4866	-	1284	0	0	0	0				protein coding	WP_000065572.1	phage capsid protein											Phage major capsid protein	Phage capsid proteins
KKC1_RS02270	no locus tag	NZ_BDGJ01000014.1	4903	5019	-	117	0	0	0	0				protein coding	WP_000033471.1	DNA-binding protein											Phage DNA binding protein
KKC1_RS02275	KKC1_05000	NZ_BDGJ01000014.1	5019	5435	-	417	0	0	0	0				protein coding	WP_001417817.1	external scaffolding protein D											Phage external scaffolding protein #Protein D
KKC1_RS02280	KKC1_05010	NZ_BDGJ01000015.1	3	581	+	579	41.33	47	26.83	31	1.14687	0.11605		protein coding	WP_088552888.1	prolipoprotein diacylglyceryl transferase	499229.TepRe1_0364	2.3e-95	307	LGT	GO:0005575,GO:0005623,GO:0005886,GO:0016020,GO:0044464,GO:0071944	K13292		COG0682	M	Transfers the N-acyl diglyceride group on what will become the N-terminal cysteine of membrane lipoproteins (By similarity)	Prolipoprotein diacylglyceryl transferase
KKC1_RS02285	KKC1_05020	NZ_BDGJ01000015.1	641	868	+	228	53.83	49.5	124.33	173.5	-0.963663	0.204396		protein coding	WP_088552889.1	AbrB family transcriptional regulator	335541.Swol_2276	4.9e-31	94.7						S		Prevent host death protein, Phd antitoxin	Phd-Doc, YdcE-YdcD toxin-antitoxin (programmed cell death) systems
KKC1_RS02290	KKC1_05030	NZ_BDGJ01000015.1	896	1291	+	396	55.33	77	180.83	201.5	-1.00398	0.164678		protein coding	WP_088552894.1	type II toxin-antitoxin system death-on-curing family toxin	335541.Swol_2275	2.2e-45	147.5	DOC		K07341		COG3654	S	Death-On-Curing Family	Death on curing protein, Doc toxin	Phd-Doc, YdcE-YdcD toxin-antitoxin (programmed cell death) systems
KKC1_RS02295	KKC1_05040	NZ_BDGJ01000015.1	1325	4003	-	2679	119.5	159.5	131	86.5	0.862363	0.310817		protein coding	WP_088552890.1	hypothetical protein	370438.PTH_1110	3.2e-152	496.8						S		hypothetical protein
KKC1_RS02300	KKC1_05060	NZ_BDGJ01000015.1	4337	5662	-	1326	11	12	12.5	28	-0.257667	0.880532		protein coding	WP_088552891.1	hypothetical protein	997346.HMPREF9374_2350	1.7e-83	272.2	WBPH					M	Glycosyl transferase (Group 1	hypothetical protein
KKC1_RS02305	KKC1_05070	NZ_BDGJ01000015.1	5794	7188	+	1395	530.5	684.5	373	740.5	0.684163	0.461591		protein coding	WP_088552892.1	aspartate aminotransferase family protein	697303.Thewi_2304	1.9e-214	709.7	ARGD	GO:0005575,GO:0005622,GO:0005623,GO:0005737,GO:0044424,GO:0044464	K00819,K00821,K09251		COG4992	E	Acetylornithine aminotransferase	PLP-dependent aminotransferase
KKC1_RS02310	KKC1_05080	NZ_BDGJ01000015.1	7277	8200	+	924	264	328	254.5	483.5	0.240959	0.882101		protein coding	WP_088552893.1	glycosyltransferase family 1 protein	314230.DSM3645_19268	1.1e-43	139.4					COG0438	M	group 1 glycosyl transferase	hypothetical protein
KKC1_RS02315	KKC1_05090	NZ_BDGJ01000016.1	223	1506	-	1284	75.5	62.5	20.5	39	1.78572	0.0275664		protein coding	WP_088552895.1	hydroxylamine reductase	264732.Moth_0137	6.4e-259	853.6	HCP	GO:0000302,GO:0003674,GO:0003824,GO:0004601,GO:0005575,GO:0005622,GO:0005623,GO:0005737,GO:0006807,GO:0006950,GO:0006979,GO:0008150,GO:0008152,GO:0010035,GO:0016209,GO:0016491,GO:0016661,GO:0016684,GO:0042221,GO:0042542,GO:0044424,GO:0044464,GO:0044710,GO:0050418,GO:0050896,GO:0055114,GO:1901700	K05601	N2OR	COG1151	C	Catalyzes the reduction of hydroxylamine to form NH(3) and H(2)O (By similarity)	Hydroxylamine reductase (EC 1.7.99.1)
KKC1_RS02320	KKC1_05100	NZ_BDGJ01000016.1	1685	2143	-	459	0	0	0	2				protein coding	WP_088552896.1	hypothetical protein	635013.TherJR_0935	3.3e-30	92.2						S		hypothetical protein
KKC1_RS02325	KKC1_05110	NZ_BDGJ01000016.1	2344	2682	+	339	17	23	22	45.83	-0.210304	0.898608		protein coding	WP_088552897.1	anti-sigma F factor antagonist	635013.TherJR_1658	1.1e-33	109	SPOIIAA		K06378		COG1366	T	stage II sporulation protein	Anti-sigma F factor antagonist
KKC1_RS02330	KKC1_05120	NZ_BDGJ01000016.1	2696	3151	+	456	6	11	19	23.83	-0.798663	0.444399		protein coding	WP_088552898.1	anti-sigma F factor	760568.Desku_1886	1.3e-52	171.6	SPOIIAB		K06379		COG2172	T	Binds to sigma F and blocks its ability to form an RNA polymerase holoenzyme (E-sigma F). Phosphorylates SpoIIAA on a serine residue. This phosphorylation may enable SpoIIAA to act as an anti-anti-sigma factor that counteracts SpoIIAB and thus releases sigma F from inhibition (By similarity)	Anti-sigma F factor (EC 2.7.11.1)
KKC1_RS02335	KKC1_05130	NZ_BDGJ01000016.1	3175	3966	+	792	25.5	28	45.5	55.33	-0.370327	0.781662		protein coding	WP_088552899.1	RNA polymerase sporulation sigma factor SigF	264732.Moth_1496	4e-129	423	SIGF		K03090,K03091		COG1191	K	Sigma factors are initiation factors that promote the attachment of RNA polymerase to specific initiation sites and are then released (By similarity)	RNA polymerase sporulation specific sigma factor SigF	Transcription initiation, bacterial sigma factors
KKC1_RS02340	KKC1_05140	NZ_BDGJ01000016.1	4046	4243	+	198	26.5	38.5	44.5	59	-0.13875	0.936318		protein coding	WP_088552900.1	dodecin domain-containing protein	635013.TherJR_1655	3.8e-31	96.5			K09165			S	Pfam:DUF1458	hypothetical protein
KKC1_RS02345	KKC1_05150	NZ_BDGJ01000016.1	4341	4847	+	507	1.5	3.5	1	4	0.510436	0.845502		protein coding	WP_088552901.1	stage V sporulation protein AC	264732.Moth_1376	2.7e-66	216.2	SPOVAC		K06405			S	Stage v sporulation protein ac	Stage V sporulation protein AC (SpoVAC)
KKC1_RS02350	KKC1_05160	NZ_BDGJ01000016.1	4867	5880	+	1014	2.5	9	1.5	10	0.522527	0.82021		protein coding	WP_088552902.1	stage V sporulation protein AD	264732.Moth_1375	1.2e-156	514.1	SPOVAD		K06406			S	stage V sporulation protein ad	Stage V sporulation protein AD (SpoVAD)
KKC1_RS02355	KKC1_05170	NZ_BDGJ01000016.1	5905	6261	+	357	0.5	4	2.5	2				protein coding	WP_088552903.1	stage V sporulation protein AE	264732.Moth_1374	2.7e-54	175.7	SPOVAE		K06407			S	Stage v sporulation protein ae	Stage V sporulation protein AE1 (SpoVAE1)
KKC1_RS02360	KKC1_05180	NZ_BDGJ01000016.1	6288	7835	+	1548	6.5	5.5	4	8	0.538639	0.738652		protein coding	WP_088552904.1	spore germination protein	760568.Desku_1880	1e-211	698.6	SPOVAF		K06408			S	spore germination protein	Stage V sporulation protein AF (SpoVAF)
KKC1_RS02365	KKC1_05190	NZ_BDGJ01000016.1	7896	8870	+	975	2	3	0.5	6	0.160344	0.959755		protein coding	WP_088552905.1	hypothetical protein	635013.TherJR_1649	4.4e-123	403.1					COG3580	I	CoA enzyme activase uncharacterised domain (DUF2229)	Activator of (R)-2-hydroxyglutaryl-CoA dehydratase
KKC1_RS02370	KKC1_05200	NZ_BDGJ01000016.1	8867	9964	+	1098	2	6	2.5	8.5	0.0734052	0.982313		protein coding	WP_088552906.1	CoA protein activase	635013.TherJR_1648	2.3e-147	483.1					COG3581	I	Inherit from COG: coA-substrate-specific enzyme activase	Activator of (R)-2-hydroxyglutaryl-CoA dehydratase
KKC1_RS02375	KKC1_05210	NZ_BDGJ01000016.1	10002	10976	+	975	3.5	2	1.5	8.5	-0.294597	0.913822		protein coding	WP_088552907.1	2-hydroxyglutaryl-CoA dehydratase	795359.TOPB45_0876	4.2e-176	579.5					COG1924,COG3580,COG3581	I	coA-substrate-specific enzyme activase	Activator of 2-hydroxyglutaryl-CoA dehydratase
KKC1_RS02380	KKC1_05230	NZ_BDGJ01000016.1	11068	12429	+	1362	2129	3139.5	2575.5	3978.5	0.22126	0.892724		protein coding	WP_088552908.1	TrpB-like pyridoxal phosphate-dependent enzyme	370438.PTH_0608	1.1e-239	789.9	TRPB		K01696,K06001	TRPS1,TRPS2	COG1350	E	The beta subunit is responsible for the synthesis of L- tryptophan from indole and L-serine (By similarity)	Tryptophan synthase (indole-salvaging) (EC 4.2.1.122)
KKC1_RS02385	KKC1_05250	NZ_BDGJ01000016.1	12781	14886	+	2106	609	1076.5	883.5	921	0.404063	0.750093		protein coding	WP_088552909.1	HD domain-containing protein	351605.Gura_1941	3.9e-72	234.9			K07814	CDGUNPD	COG3437	T	Metal dependent phosphohydrolase	HAMP domain/GAF domain/HD domain protein
KKC1_RS02390	KKC1_05260	NZ_BDGJ01000016.1	14979	15347	+	369	62	105	233.83	144	-0.693233	0.492625		protein coding	WP_088552910.1	hypothetical protein	477974.Daud_0688	4.4e-63	199.2						S		hypothetical protein
KKC1_RS02395	KKC1_05270	NZ_BDGJ01000016.1	15351	16754	+	1404	669.5	790.67	1398.17	1123.5	-0.268133	0.872608		protein coding	WP_088552911.1	circadian clock protein KaiC	477974.Daud_0689	1.3e-264	871.7			K08482		COG0467	T	Circadian clock protein KaiC	Circadian clock protein KaiC
KKC1_RS02400	KKC1_05280	NZ_BDGJ01000016.1	16766	18181	+	1416	1127.5	1269.5	1489.5	1347	0.286956	0.858627		protein coding	WP_088552912.1	GGDEF domain-containing protein	987059.RBXJA2T_03853	4.3e-48	160.5			K02488		COG2199,COG3706	T	Diguanylate cyclase	GGDEF domain protein
KKC1_RS02405	KKC1_05290	NZ_BDGJ01000016.1	18348	19103	+	756	757.5	1875.17	924.33	858	1.03507	0.195052		protein coding	WP_088552913.1	STAS domain-containing protein	477974.Daud_0692	9.9e-115	375.8			K17763		COG1366	T	Anti-sigma-factor antagonist	RsbT co-antagonist protein RsbRA
KKC1_RS02410	KKC1_05300	NZ_BDGJ01000016.1	19093	19446	+	354	863	1693.67	920.17	939.83	0.952474	0.198571		protein coding	WP_088552914.1	STAS domain-containing protein	477974.Daud_0693	1.1e-66	214.6	RSBS		K17762		COG1366	T	antagonist	RsbS, negative regulator of sigma-B
KKC1_RS02415	KKC1_05310	NZ_BDGJ01000016.1	19572	19925	+	354	386.5	860.5	534.33	573.83	0.657892	0.495616		protein coding	WP_088552937.1	anti-sigma regulatory factor	429009.Adeg_1812	1.7e-56	182.2	RSBT		K17752		COG2172	T	anti-sigma regulatory factor serine threonine protein kinase	Anti-sigma B factor RsbT
KKC1_RS02420	KKC1_05320	NZ_BDGJ01000016.1	19922	20548	+	627	196	493.5	340.33	368.33	0.440997	0.728197		protein coding	WP_088552915.1	hypothetical protein	477974.Daud_0696	7.1e-111	357.3						T	Stage II sporulation protein E (SpoIIE)	Phosphoserine phosphatase RsbX (EC 3.1.3.3)
KKC1_RS02425	KKC1_05330	NZ_BDGJ01000016.1	20549	21340	+	792	495	1024	624.5	621.5	0.774513	0.357275		protein coding	WP_088552916.1	GGDEF domain-containing protein	477974.Daud_0697	4e-143	463.4	YHCK	GO:0005575,GO:0005623,GO:0005886,GO:0016020,GO:0044464,GO:0071944	K03413,K18967			T	Diguanylate cyclase	Diguanylate cyclase/phosphodiesterase domain 1
KKC1_RS02430	KKC1_05340	NZ_BDGJ01000016.1	21347	23068	+	1722	1649.5	3679	1660.5	1805.5	1.10777	0.152047		protein coding	WP_088552917.1	bifunctional diguanylate cyclase/phosphodiesterase	123214.PERMA_0188	1.8e-85	277.3					COG2199,COG2200	T	Diguanylate cyclase phosphodiesterase	diguanylate cyclase/phosphodiesterase (GGDEF & EAL domains) with PAS/PAC sensor(s)
KKC1_RS02435	KKC1_05360	NZ_BDGJ01000016.1	23758	24549	+	792	92.5	171.5	275.5	123	-0.131543	0.943655		protein coding	WP_088552918.1	hypothetical protein	264732.Moth_1019	2.3e-42	132.8						S		hypothetical protein
KKC1_RS02440	KKC1_05370	NZ_BDGJ01000016.1	24636	25445	+	810	479	782	510.5	469.5	0.865827	0.252617		protein coding	WP_088552919.1	hypothetical protein	986075.CathTA2_1010	1.6e-106	345.4			K05844		COG0189	H, J	RimK domain protein ATP-grasp	Ribosomal protein S6--L-glutamate ligase
KKC1_RS02445	KKC1_05380	NZ_BDGJ01000016.1	25668	26285	+	618	56	49.5	58.5	54.5	0.446643	0.718378		protein coding	WP_088552920.1	TetR/AcrR family transcriptional regulator	391612.CY0110_23176	1e-38	121.7					COG1309	K	Transcriptional regulator	Transcriptional regulator, AcrR family
KKC1_RS02450	KKC1_05390	NZ_BDGJ01000016.1	26282	27298	+	1017	200.5	277	87	105	1.8416	0.0102816		protein coding	WP_088552921.1	hypothetical protein	635013.TherJR_1943	9.3e-87	286.2			K01993,K03543			U	secretion protein (HlyD	hypothetical protein
KKC1_RS02455	KKC1_05400	NZ_BDGJ01000016.1	27310	28074	+	765	87.5	109	52.5	71.5	1.20364	0.0779125		protein coding	WP_088552922.1	ABC transporter ATP-binding protein	398767.Glov_3106	4.7e-156	510			K01990		COG1131	V	Abc transporter	Efflux ABC transporter, ATP-binding protein
KKC1_RS02460	KKC1_05410	NZ_BDGJ01000016.1	28071	29207	+	1137	129	139	95	101.5	0.988072	0.173206		protein coding	WP_088552923.1	ABC transporter permease	383372.Rcas_2358	5e-113	372.9			K01992		COG0842	V	ABC-2 type transporter	Domain of unknown function / Efflux ABC transporter, permease protein
KKC1_RS02465	KKC1_05430	NZ_BDGJ01000016.1	29741	30154	+	414	89	43	131	79	-0.105266	0.95566		protein coding	WP_088552924.1	hypothetical protein											hypothetical protein
KKC1_RS02470	KKC1_05440	NZ_BDGJ01000016.1	30464	30757	+	294	90	58	147	87	-0.113467	0.948109		protein coding	WP_088552925.1	hypothetical protein	264732.Moth_1621	7.1e-20	66			K02477,K07705,K11641		COG3279	T	regulatoR	hypothetical protein
KKC1_RS02475	KKC1_05460	NZ_BDGJ01000016.1	31151	31558	+	408	83.5	34	136	111.5	-0.48864	0.726957		protein coding	WP_088552926.1	hypothetical protein											hypothetical protein
KKC1_RS02480	KKC1_05490	NZ_BDGJ01000016.1	32877	33701	-	825	106.5	101.5	83	85.5	0.850834	0.281503		protein coding	WP_088552927.1	ABC transporter	234267.Acid_0603	1.9e-59	189.6			K01992		COG0842	V	ABC-2 type transporter	ABC-type polysaccharide/polyol phosphate export systems, permease component
KKC1_RS02485	KKC1_05500	NZ_BDGJ01000016.1	33704	34675	-	972	68	78	86.5	140	-0.078182	0.966994		protein coding	WP_088552928.1	DUF4162 domain-containing protein	479434.Sthe_2137	4.8e-119	387.1		GO:0005575,GO:0005623,GO:0005886,GO:0016020,GO:0044464,GO:0071944	K01990		COG1131	P	ABC transporter	Efflux ABC transporter, ATP-binding protein
KKC1_RS02490	KKC1_05510	NZ_BDGJ01000016.1	34672	35121	-	450	44.5	42.5	77.5	83.5	-0.340296	0.811335		protein coding	WP_088552929.1	hypothetical protein	370438.PTH_0778	4.5e-41	128.9						K	HTH_MARR	hypothetical protein
KKC1_RS02495	KKC1_05520	NZ_BDGJ01000016.1	35429	35968	-	540	34	23	66.5	41	-0.373699	0.798044		protein coding	WP_088552930.1	permease	264732.Moth_2212	6.7e-67	216.2						S	Predicted permease	hypothetical protein
KKC1_RS02500	KKC1_05530	NZ_BDGJ01000016.1	35965	36447	-	483	28.5	22.5	67.5	47	-0.628537	0.570298		protein coding	WP_088552931.1	permease	635013.TherJR_0462	1.4e-55	178.8						S	Predicted permease	Conserved protein, permease-related
KKC1_RS02505	KKC1_05540	NZ_BDGJ01000016.1	36539	36943	-	405	30	43.5	80	102	-0.775842	0.351039		protein coding	WP_088552932.1	PadR family transcriptional regulator	498761.HM1_0835	8.6e-44	140.6						K	Transcriptional regulator	Transcriptional regulator, PadR family	CBSS-1352.1.peg.856
KKC1_RS02510	KKC1_05560	NZ_BDGJ01000016.1	37274	37486	+	213	2	0.5	1	0				protein coding	WP_088552933.1	hypothetical protein											hypothetical protein
KKC1_RS02515	KKC1_05570	NZ_BDGJ01000016.1	37639	38502	+	864	112.5	102	158	200	-0.177376	0.920443		protein coding	WP_088552934.1	hypothetical protein											diguanylate cyclase/phosphodiesterase (GGDEF & EAL domains) with PAS/PAC sensor(s)
KKC1_RS02520	KKC1_05580	NZ_BDGJ01000016.1	38555	39904	+	1350	111	158.75	106.5	187	0.4221	0.736271		protein coding	WP_088552935.1	hypothetical protein											hypothetical protein
KKC1_RS02525	KKC1_05600	NZ_BDGJ01000016.1	40623	41939	+	1317	166.25	311	106	304.5	0.762815	0.476233		protein coding	WP_088552936.1	diaminopimelate decarboxylase	760568.Desku_1872	4e-215	707.4	LYSA		K01586	DAPDC	COG0019	E	Specifically catalyzes the decarboxylation of meso- diaminopimelate (meso-DAP) to L-lysine (By similarity)	Diaminopimelate decarboxylase (EC 4.1.1.20)	Lysine Biosynthesis DAP Pathway; Lysine Biosynthesis DAP Pathway, GJO scratch
KKC1_RS02530	KKC1_05610	NZ_BDGJ01000017.1	74	1282	-	1209	1041.5	944	1908.45	2836.5	-0.68445	0.449217		protein coding	WP_088552938.1	acetate kinase	555079.Toce_1048	1.5e-179	593.3	ACKA	GO:0005575,GO:0005622,GO:0005623,GO:0005737,GO:0044424,GO:0044464	K00925,K19697	ACKr,PPAKr	COG0282	C	Catalyzes the formation of acetyl phosphate from acetate and ATP. Can also catalyze the reverse reaction (By similarity)	Acetate kinase (EC 2.7.2.1)	Fermentations: Lactate; Pyruvate metabolism II: acetyl-CoA, acetogenesis from pyruvate
KKC1_RS02535	KKC1_05620	NZ_BDGJ01000017.1	1308	2111	-	804	117.5	199	430.5	703.5	-1.31069	0.0654495		protein coding	WP_088552968.1	esterase	574087.Acear_0998	2.2e-84	278.3	YLBK		K07001		COG1752	T	K07001 NTE family protein	FIG00613342: Bacterial patatin-like phospholipase domain containing protein
KKC1_RS02540	KKC1_05630	NZ_BDGJ01000017.1	2262	3533	+	1272	1474	2056.5	3330.5	3917.5	-0.511071	0.649766		protein coding	WP_088552939.1	sporulation integral membrane protein YlbJ	635013.TherJR_2084	3.1e-120	395.1	YLBJ				COG3314	S	Sporulation integral membrane protein YlbJ	Sporulation integral membrane protein YlbJ
KKC1_RS02545	KKC1_05640	NZ_BDGJ01000017.1	3544	4005	-	462	87.5	139.5	329	392.5	-1.14878	0.101607		protein coding	WP_088552940.1	ATPase	760568.Desku_1255	2.7e-47	153.2	NTPF					S	H -ATPase, subunit H	hypothetical protein
KKC1_RS02550	KKC1_05650	NZ_BDGJ01000017.1	4035	4589	-	555	75.5	147.5	499	493.5	-1.65743	0.0252552		protein coding	WP_088552941.1	16S rRNA (guanine(966)-N(2))-methyltransferase RsmD	635013.TherJR_2087	3.3e-50	166.6	RSMD	GO:0000154,GO:0001510,GO:0003674,GO:0003824,GO:0006139,GO:0006364,GO:0006396,GO:0006725,GO:0006807,GO:0008150,GO:0008152,GO:0008168,GO:0008170,GO:0008173,GO:0008649,GO:0008757,GO:0008990,GO:0009451,GO:0009987,GO:0010467,GO:0016070,GO:0016072,GO:0016435,GO:0016740,GO:0016741,GO:0022613,GO:0031167,GO:0032259,GO:0034470,GO:0034641,GO:0034660,GO:0042254,GO:0043170,GO:0043412,GO:0043414,GO:0044085,GO:…	K08316		COG0742	L	methyltransferase	16S rRNA (guanine(966)-N(2))-methyltransferase (EC 2.1.1.171)	CBSS-266117.6.peg.1260; CBSS-269801.1.peg.1715; RNA methylation
KKC1_RS02555	KKC1_05660	NZ_BDGJ01000017.1	4821	5543	-	723	168	305.5	420.17	459.5	-0.389418	0.7662		protein coding	WP_088552942.1	deoxyribose-phosphate aldolase	665571.STHERM_c17760	8.1e-82	270.3	DEOC	GO:0003674,GO:0003824,GO:0004139,GO:0005575,GO:0005622,GO:0005623,GO:0005737,GO:0005829,GO:0005975,GO:0006139,GO:0006725,GO:0006753,GO:0006793,GO:0006796,GO:0006807,GO:0006950,GO:0006974,GO:0008150,GO:0008152,GO:0009056,GO:0009117,GO:0009166,GO:0009262,GO:0009264,GO:0009987,GO:0015949,GO:0016020,GO:0016052,GO:0016829,GO:0016830,GO:0016832,GO:0019439,GO:0019637,GO:0033554,GO:0034641,GO:0034655,GO:…	K00852,K01619	DRPA	COG0274	F	Catalyzes a reversible aldol reaction between acetaldehyde and D-glyceraldehyde 3-phosphate to generate 2-deoxy- D-ribose 5-phosphate (By similarity)	Deoxyribose-phosphate aldolase (EC 4.1.2.4)
KKC1_RS02560	KKC1_05670	NZ_BDGJ01000017.1	5516	5683	-	168	44	75	128.67	201	-0.939609	0.232125		protein coding	WP_088552943.1	DUF2197 domain-containing protein											hypothetical protein
KKC1_RS02565	KKC1_05680	NZ_BDGJ01000017.1	5766	7136	-	1371	142.5	220	227.17	338.5	-0.11052	0.951622		protein coding	WP_088552969.1	RtcB family protein	370438.PTH_1582	7.4e-180	593.6	RTCB	GO:0005575,GO:0005576,GO:0005618,GO:0005623,GO:0030312,GO:0044464,GO:0071944	K14415		COG1690	L	RtcB Protein	RNA-2&#39;,3&#39;-PO4:RNA-5&#39;-OH ligase	RNA 3&#39;-terminal phosphate cyclase
KKC1_RS02570	KKC1_05690	NZ_BDGJ01000017.1	7311	8285	+	975	3	1	1	7	-0.422957	0.885445		protein coding	WP_088552944.1	GPR endopeptidase	264732.Moth_0926	1.6e-119	392.2	GPR	GO:0000003,GO:0003674,GO:0003824,GO:0008150,GO:0008152,GO:0008233,GO:0016787,GO:0019954,GO:0030436,GO:0032502,GO:0043934,GO:0044699,GO:0044767	K06012			O	Initiates the rapid degradation of small, acid-soluble proteins during spore germination (By similarity)	Spore germination endopeptidase Gpr (EC 3.4.24.78)
KKC1_RS02575	KKC1_05700	NZ_BDGJ01000017.1	8352	8576	-	225	16	23	16	31	0.272853	0.865695		protein coding	WP_088552945.1	small acid-soluble spore protein	635013.TherJR_2094	4.8e-31	99.3			K06418,K06421			S	small acid-soluble spore protein, alpha beta type	Small acid-soluble spore protein, beta-type SASP
KKC1_RS02580	KKC1_05710	NZ_BDGJ01000017.1	8853	10937	-	2085	842	845.5	696	851	0.679621	0.431985		protein coding	WP_088552946.1	ATP-dependent DNA helicase RecG	635013.TherJR_2099	7.1e-258	851.7	RECG	GO:0003674,GO:0003678,GO:0003824,GO:0004003,GO:0004386,GO:0005575,GO:0005622,GO:0005623,GO:0005737,GO:0005829,GO:0005886,GO:0006139,GO:0006152,GO:0006163,GO:0006195,GO:0006200,GO:0006259,GO:0006260,GO:0006261,GO:0006268,GO:0006281,GO:0006310,GO:0006725,GO:0006753,GO:0006793,GO:0006796,GO:0006807,GO:0006950,GO:0006974,GO:0008026,GO:0008094,GO:0008150,GO:0008152,GO:0009056,GO:0009058,GO:0009059,GO:…	K03655		COG1200	L	ATP-dependent DNA helicase recG	ATP-dependent DNA helicase RecG (EC 3.6.4.12)
KKC1_RS02585	KKC1_05720	NZ_BDGJ01000017.1	10972	11193	-	222	43.5	47	54	56.5	0.250211	0.880532		protein coding	WP_088552947.1	DUF1858 domain-containing protein	635013.TherJR_2103	1.5e-25	80.4						S	Domain of unknown function (DUF1858)	hypothetical protein
KKC1_RS02590	no locus tag	NZ_BDGJ01000017.1	11318	11509	+	192	349.5	754.5	1056	1778	-0.847105	0.316108		protein coding	WP_088552948.1	50S ribosomal protein L28	485916.Dtox_1163	3.3e-33	107.5	RPMB		K02902		COG0227	J	50S ribosomal protein l28
KKC1_RS02595	KKC1_05740	NZ_BDGJ01000017.1	11585	12139	-	555	229	299	522.5	546.5	-0.491529	0.667098		protein coding	WP_088552949.1	phosphodiesterase	635013.TherJR_2106	6e-65	212.3	YFCE	GO:0003674,GO:0005488,GO:0008270,GO:0043167,GO:0043169,GO:0046872,GO:0046914	K07095		COG0622	S	Phosphodiesterase	Putative phosphoesterase
KKC1_RS02600	KKC1_05750	NZ_BDGJ01000017.1	12164	12628	-	465	58	98.5	120	180	-0.411836	0.740834		protein coding	WP_088552970.1	6,7-dimethyl-8-ribityllumazine synthase	445335.CBN_2854	7e-74	242.9	RIBH	GO:0000906,GO:0003674,GO:0003824,GO:0008150,GO:0008152,GO:0016853,GO:0016866,GO:0016867,GO:0040007	K00794	APRAUR,PMDPHT,RBFSa,RBFSb	COG0054	H	Catalyzes the formation of 6,7-dimethyl-8- ribityllumazine by condensation of 5-amino-6-(D- ribitylamino)uracil with 3,4-dihydroxy-2-butanone 4-phosphate. This is the penultimate step in the biosynthesis of riboflavin (By similarity)	6,7-dimethyl-8-ribityllumazine synthase (EC 2.5.1.78)	Riboflavin, FMN and FAD metabolism; Riboflavin synthesis cluster
KKC1_RS02605	KKC1_05760	NZ_BDGJ01000017.1	12664	13878	-	1215	207.5	206	183	217	0.600389	0.550887		protein coding	WP_088552950.1	bifunctional 3,4-dihydroxy-2-butanone-4-phosphate synthase/GTP cyclohydrolase II	760568.Desku_1246	5.6e-215	709.8	RIBBA		K14652	DB4PS,GTPCII,GTPCII2	COG0108,COG0807	H	Catalyzes the conversion of D-ribulose 5-phosphate to formate and 3,4-dihydroxy-2-butanone 4-phosphate (By similarity)	3,4-dihydroxy-2-butanone 4-phosphate synthase (EC 4.1.99.12) / GTP cyclohydrolase II (EC 3.5.4.25)	Riboflavin, FMN and FAD metabolism; Riboflavin, FMN and FAD metabolism; Riboflavin synthesis cluster; Riboflavin synthesis cluster; riboflavin to FAD
KKC1_RS02610	KKC1_05770	NZ_BDGJ01000017.1	13904	14563	-	660	45	48.5	61.5	73.5	0.014592	0.998002		protein coding	WP_088552951.1	riboflavin synthase subunit alpha	370438.PTH_1760	7.2e-87	286.6	RIBE	GO:0000906,GO:0003674,GO:0003824,GO:0004746,GO:0006766,GO:0006767,GO:0006771,GO:0006807,GO:0008150,GO:0008152,GO:0009058,GO:0009110,GO:0009231,GO:0009987,GO:0016740,GO:0016765,GO:0016853,GO:0016866,GO:0016867,GO:0018130,GO:0034641,GO:0042364,GO:0042726,GO:0042727,GO:0044237,GO:0044249,GO:0044271,GO:0044281,GO:0044283,GO:0044710,GO:0044711,GO:0046483,GO:0051186,GO:0051188,GO:0071704,GO:1901360,GO:…	K00793	APRAUR,PMDPHT,RBFSa,RBFSb	COG0307	H	riboflavin synthase, subunit alpha	Riboflavin synthase eubacterial/eukaryotic (EC 2.5.1.9)	Riboflavin, FMN and FAD metabolism; Riboflavin synthesis cluster; riboflavin to FAD
KKC1_RS02615	KKC1_05780	NZ_BDGJ01000017.1	14564	15673	-	1110	236	269.5	114.5	220.5	1.15799	0.124143		protein coding	WP_088552971.1	bifunctional diaminohydroxyphosphoribosylaminopyrimidine deaminase/5-amino-6-(5-phosphoribosylamino)uracil reductase RibD	264732.Moth_0915	6.4e-145	478.9	RIBD	GO:0000166,GO:0003674,GO:0003824,GO:0005488,GO:0005575,GO:0005622,GO:0005623,GO:0005737,GO:0005829,GO:0005886,GO:0006766,GO:0006767,GO:0006771,GO:0006807,GO:0008150,GO:0008152,GO:0008703,GO:0008835,GO:0009058,GO:0009110,GO:0009231,GO:0009987,GO:0016020,GO:0016491,GO:0016614,GO:0016616,GO:0016787,GO:0016810,GO:0016814,GO:0018130,GO:0019239,GO:0034641,GO:0036094,GO:0040007,GO:0042364,GO:0042726,GO:…	K01498,K11752	APRAUR,DHPPDA,DHPPDA2	COG0117,COG1985	H	Converts 2,5-diamino-6-(ribosylamino)-4(3h)-pyrimidinone 5'-phosphate into 5-amino-6-(ribosylamino)-2,4(1h,3h)- pyrimidinedione 5'-phosphate (By similarity)	Diaminohydroxyphosphoribosylaminopyrimidine deaminase (EC 3.5.4.26) / 5-amino-6-(5-phosphoribosylamino)uracil reductase (EC 1.1.1.193)	Riboflavin, FMN and FAD metabolism; Riboflavin, FMN and FAD metabolism; Riboflavin synthesis cluster; Riboflavin synthesis cluster
KKC1_RS02620	KKC1_05800	NZ_BDGJ01000017.1	16063	16719	-	657	94.5	103.5	147	202.5	-0.267509	0.869004		protein coding	WP_088552952.1	ribulose-phosphate 3-epimerase	635013.TherJR_1785	1.5e-96	318.4	RPE		K01783	RPE	COG0036	G	ribulose-phosphate 3-epimerase	Ribulose-phosphate 3-epimerase (EC 5.1.3.1)	Pentose phosphate pathway; Riboflavin synthesis cluster
KKC1_RS02625	KKC1_05810	NZ_BDGJ01000017.1	16722	17588	-	867	273.5	297	261	389	0.369282	0.787169		protein coding	WP_088552953.1	ribosome small subunit-dependent GTPase A	485916.Dtox_2303	3.1e-115	380.8	RSGA	GO:0003674,GO:0003824,GO:0003924,GO:0006139,GO:0006152,GO:0006163,GO:0006184,GO:0006195,GO:0006725,GO:0006753,GO:0006793,GO:0006796,GO:0006807,GO:0008150,GO:0008152,GO:0009056,GO:0009116,GO:0009117,GO:0009119,GO:0009141,GO:0009143,GO:0009144,GO:0009146,GO:0009150,GO:0009154,GO:0009164,GO:0009166,GO:0009199,GO:0009203,GO:0009205,GO:0009207,GO:0009259,GO:0009261,GO:0009987,GO:0016462,GO:0016787,GO:…	K06949		COG1162	G	May play a role in 30S ribosomal subunit biogenesis. Unusual circulary permuted GTPase that catalyzes rapid hydrolysis of GTP with a slow catalytic turnover (By similarity)	Ribosome small subunit biogenesis RbfA-release protein RsgA
KKC1_RS02630	KKC1_05820	NZ_BDGJ01000017.1	17597	19462	-	1866	234.5	339	489.5	673.5	-0.487606	0.672568		protein coding	WP_088552972.1	serine/threonine-protein kinase	986075.CathTA2_1894	8.7e-159	523.5	PRKC	GO:0002237,GO:0003674,GO:0003824,GO:0004672,GO:0004674,GO:0005488,GO:0005539,GO:0005575,GO:0005623,GO:0005886,GO:0006464,GO:0006468,GO:0006793,GO:0006796,GO:0007154,GO:0007165,GO:0008150,GO:0008152,GO:0009607,GO:0009617,GO:0009719,GO:0009847,GO:0009987,GO:0010033,GO:0010243,GO:0016020,GO:0016301,GO:0016310,GO:0016740,GO:0016772,GO:0016773,GO:0019538,GO:0023052,GO:0032494,GO:0032502,GO:0036211,GO:…	K08884,K12132		COG0515	T	serine threonine protein kinase	Serine/threonine protein kinase PrkC, regulator of stationary phase
KKC1_RS02635	KKC1_05830	NZ_BDGJ01000017.1	19510	20223	-	714	46.5	75	144.5	194	-0.951567	0.205458		protein coding	WP_088552954.1	serine/threonine-protein phosphatase	264732.Moth_0909	9e-73	241	STP	GO:0005575,GO:0005622,GO:0005623,GO:0005737,GO:0016020,GO:0044424,GO:0044464	K01090,K20074		COG0631	T	Phosphatase	Protein serine/threonine phosphatase PrpC, regulation of stationary phase
KKC1_RS02640	KKC1_05840	NZ_BDGJ01000017.1	20324	21382	-	1059	162	194	335	419	-0.540948	0.610371		protein coding	WP_088552955.1	23S rRNA (adenine(2503)-C(2))-methyltransferase RlmN	696369.DesniDRAFT_0680	1.3e-110	366.2	RLMN	GO:0005575,GO:0005622,GO:0005623,GO:0005737,GO:0044424,GO:0044464	K06941		COG0820	J	Specifically methylates position 2 of adenine 2503 in 23S rRNA and position 2 of adenine 37 in tRNAs	23S rRNA (adenine(2503)-C(2))-methyltransferase @ tRNA (adenine(37)-C(2))-methyltransferase (EC 2.1.1.192)
KKC1_RS02645	KKC1_05850	NZ_BDGJ01000017.1	21621	22997	-	1377	206	236.5	515.5	542	-0.720771	0.386415		protein coding	WP_088552956.1	16S rRNA (cytosine(967)-C(5))-methyltransferase RsmB	401526.TcarDRAFT_2078	6e-158	516.9	SUN	GO:0005575,GO:0005622,GO:0005623,GO:0005737,GO:0044424,GO:0044464	K03500		COG0144	J	Ribosomal RNA small subunit methyltransferase B	16S rRNA (cytosine(967)-C(5))-methyltransferase (EC 2.1.1.176)	RNA methylation
KKC1_RS02650	KKC1_05860	NZ_BDGJ01000017.1	22994	23959	-	966	202	313	429	661	-0.548719	0.605465		protein coding	WP_088552957.1	methionyl-tRNA formyltransferase	760568.Desku_1313	5.6e-119	393.6	FMT		K00604,K01992		COG0223	J	Modifies the free amino group of the aminoacyl moiety of methionyl-tRNA(fMet). The formyl group appears to play a dual role in the initiator identity of N-formylmethionyl-tRNA by (I) promoting its recognition by IF2 and (II) impairing its binding to EFTu-GTP (By similarity)	Methionyl-tRNA formyltransferase (EC 2.1.2.9)	Translation initiation factors bacterial
KKC1_RS02655	KKC1_05870	NZ_BDGJ01000017.1	23982	24434	-	453	18	27.5	114	119.83	-1.83601	0.0129918		protein coding	WP_088552958.1	peptide deformylase	635013.TherJR_1797	6.3e-68	224.2	DEF		K01462		COG0242	J	Removes the formyl group from the N-terminal Met of newly synthesized proteins. Requires at least a dipeptide for an efficient rate of reaction. N-terminal L-methionine is a prerequisite for activity but the enzyme has broad specificity at other positions (By similarity)	Peptide deformylase (EC 3.5.1.88)	Translation termination factors bacterial
KKC1_RS02660	KKC1_05880	NZ_BDGJ01000017.1	24448	26949	-	2502	624	848	1283	1554.83	-0.416673	0.741749		protein coding	WP_088552959.1	primosomal protein N'	635013.TherJR_1798	1.5e-245	813.4	PRIA	GO:0003674,GO:0003676,GO:0003677,GO:0003678,GO:0003824,GO:0004003,GO:0004386,GO:0005488,GO:0006139,GO:0006152,GO:0006163,GO:0006195,GO:0006200,GO:0006259,GO:0006260,GO:0006261,GO:0006268,GO:0006269,GO:0006270,GO:0006276,GO:0006281,GO:0006302,GO:0006310,GO:0006725,GO:0006753,GO:0006793,GO:0006796,GO:0006807,GO:0006950,GO:0006974,GO:0008026,GO:0008094,GO:0008150,GO:0008152,GO:0009056,GO:0009058,GO:…	K01990,K04066		COG1198	L	Primosomal protein n'	Helicase PriA essential for oriC/DnaA-independent DNA replication
KKC1_RS02665	KKC1_05890	NZ_BDGJ01000017.1	26967	27830	-	864	118	211	399.33	518.5	-0.965209	0.198636		protein coding	WP_088552960.1	GGDEF domain-containing protein	760568.Desku_0356	4.2e-127	412.9					COG0517,COG3706	T	Diguanylate cyclase	Diguanylate cyclase
KKC1_RS02670	KKC1_05900	NZ_BDGJ01000017.1	27830	28195	-	366	81	104	404.83	381.5	-1.56441	0.0262848		protein coding	WP_088552961.1	hypothetical protein	760568.Desku_0355	1.4e-55	176.7						S		hypothetical protein
KKC1_RS02675	KKC1_05910	NZ_BDGJ01000017.1	28271	29032	-	762	158	228.5	619.83	564	-1.1031	0.106928		protein coding	WP_088552962.1	carboxylesterase	997346.HMPREF9374_2218	2.2e-82	270.7	EST		K03928		COG1647	I	Carboxylesterase (EC 3.1.1.1)	Putative esterase
KKC1_RS02680	KKC1_05920	NZ_BDGJ01000017.1	29081	29911	-	831	327	278.5	1188	837	-1.20328	0.106521		protein coding	WP_088552963.1	GHKL domain-containing protein	264732.Moth_1579	5.5e-113	371.5			K07700		COG3290	T	signal transduction histidine kinase regulating citrate malate metabolism	Two-component system sensor histidine kinase
KKC1_RS02685	KKC1_05930	NZ_BDGJ01000017.1	29925	30398	-	474	330	271.67	893.67	831.67	-0.964823	0.195052		protein coding	WP_088552964.1	hypothetical protein											hypothetical protein
KKC1_RS02690	KKC1_05940	NZ_BDGJ01000017.1	30426	30575	-	150	523.17	669.67	591.5	1170.92	-0.00396819	0.998855		protein coding	WP_088552965.1	cyclic lactone autoinducer peptide											hypothetical protein
KKC1_RS02695	KKC1_05950	NZ_BDGJ01000017.1	30554	31180	-	627	712.67	769.17	760	1510.42	-0.0428144	0.984636		protein coding	WP_088552966.1	hypothetical protein	264732.Moth_1580	5.3e-79	255.6			K07813			S	accessory gene regulator B	hypothetical protein
KKC1_RS02700	KKC1_05960	NZ_BDGJ01000017.1	31741	32256	-	516	37	39	42.5	67.5	0.0229439	0.994409		protein coding	WP_088552967.1	HD domain-containing protein	349161.Dred_1819	7e-71	227.6			K06950			S	HD domain	HD domain protein
KKC1_RS02705	no locus tag	NZ_BDGJ01000018.1	14	705	-	692	633.92	507.4	907.75	907.65	-0.108326	0.953675		pseudogene	noprotein	hypothetical protein											Multicopper oxidase	Copper homeostasis
KKC1_RS02710	KKC1_t00100	NZ_BDGJ01000018.1	1747	1822	-	76	34	10	25	14	0.743466	0.630976		tRNA	noprotein	tRNA-Trp
KKC1_RS02715	KKC1_06010	NZ_BDGJ01000018.1	2140	3105	+	966	300.5	335.5	401.5	561	-0.0452566	0.984636		protein coding	WP_088552973.1	D-alanine--D-alanine ligase	370438.PTH_1390	2.7e-133	440.8	DDL	GO:0005575,GO:0005622,GO:0005623,GO:0005737,GO:0044424,GO:0044464	K00075,K01921	ALAALAr	COG1181	M	Cell wall formation (By similarity)	D-alanine--D-alanine ligase (EC 6.3.2.4)
KKC1_RS02720	KKC1_06030	NZ_BDGJ01000018.1	3377	3568	+	192	234	284	541	665	-0.67931	0.432975		protein coding	WP_088552974.1	hypothetical protein											hypothetical protein
KKC1_RS02725	KKC1_06040	NZ_BDGJ01000018.1	3710	3904	+	195	423.5	326.5	2352	2556.5	-2.14222	0.00497975		protein coding	WP_088552975.1	hypothetical protein											hypothetical protein
KKC1_RS02730	KKC1_06060	NZ_BDGJ01000018.1	4171	4371	+	201	191.5	275	1489.5	1368.5	-2.10237	0.00349135		protein coding	WP_088552976.1	hypothetical protein											hypothetical protein
KKC1_RS02735	KKC1_06080	NZ_BDGJ01000018.1	4624	5511	+	888	521	780	2906.5	2736.5	-1.60689	0.0175896		protein coding	WP_088552977.1	hypothetical protein	246194.CHY_0354	4e-85	274.7						O	cytochrome C family protein	hypothetical protein
KKC1_RS02740	KKC1_06090	NZ_BDGJ01000018.1	5536	6288	+	753	328.5	443.5	879.5	1121	-0.840046	0.252617		protein coding	WP_088552978.1	cytochrome B	246194.CHY_0355	1.4e-105	343.7						C	cytochrome C family protein	Deca-heme C-type cytochrome-like
KKC1_RS02745	KKC1_06110	NZ_BDGJ01000018.1	6452	7537	+	1086	1040.5	1560.5	2396.33	3638.5	-0.680052	0.453306		protein coding	WP_088552979.1	hypothetical protein	555088.DealDRAFT_1097	1.9e-64	207.4		GO:0003674,GO:0009055				C	cytochrome C	hypothetical protein
KKC1_RS02750	KKC1_06120	NZ_BDGJ01000018.1	7731	7925	+	195	98	214.83	96.5	115	1.06019	0.179677		protein coding	WP_088552980.1	hypothetical protein											hypothetical protein
KKC1_RS02755	KKC1_06130	NZ_BDGJ01000018.1	8051	9763	+	1713	262.5	511	513.5	636	-0.0665871	0.972341		protein coding	WP_088552981.1	ATPase	635013.TherJR_2364	9.3e-238	783.3			K06924		COG3044	S	ABC transporter, ATPase	Isopentenyl-diphosphate Delta-isomerase (EC 5.3.3.2)
KKC1_RS02760	KKC1_06140	NZ_BDGJ01000018.1	9783	11246	+	1464	556.83	668.5	512.5	689	0.573334	0.573259		protein coding	WP_088552982.1	hypothetical protein											hypothetical protein
KKC1_RS02765	KKC1_06150	NZ_BDGJ01000018.1	11230	11811	+	582	275.33	353.5	304	333.5	0.509719	0.649766		protein coding	WP_088552983.1	GDSL family lipase	643648.Slip_1161	9.3e-51	164.4			K10804		COG2755	E	lipolytic protein G-D-S-L family
KKC1_RS02770	KKC1_06160	NZ_BDGJ01000018.1	11771	12226	-	456	170.5	241.5	149	222.5	0.686263	0.453341		protein coding	WP_088552984.1	DUF523 domain-containing protein	292459.STH1078	7.1e-60	195.6	YBBK				COG1683	J	Purine nucleoside phosphorylase	Uncharacterized protein YbbK
KKC1_RS02775	KKC1_06170	NZ_BDGJ01000018.1	12321	15053	+	2733	785	624.5	1272.5	1191.5	-0.247348	0.881605		protein coding	WP_088552985.1	UPF0182 family protein	264732.Moth_1139	0	1073.8	RV3193C	GO:0005575,GO:0005576,GO:0005618,GO:0005623,GO:0005886,GO:0005887,GO:0016020,GO:0016021,GO:0030312,GO:0031224,GO:0031226,GO:0044425,GO:0044459,GO:0044464,GO:0071944	K09118		COG1615	S	UPF0182 protein	UPF0182 protein AF1421
KKC1_RS02780	KKC1_06180	NZ_BDGJ01000018.1	15206	16918	+	1713	337.5	545.5	365	560.5	0.461093	0.704429		protein coding	WP_088552986.1	ribonucleoside-diphosphate reductase, adenosylcobalamin-dependent	264732.Moth_1137	1.5e-253	838.7	NRDA	GO:0005575,GO:0005618,GO:0005622,GO:0005623,GO:0005737,GO:0005829,GO:0005886,GO:0016020,GO:0030312,GO:0044424,GO:0044444,GO:0044464,GO:0071944	K00525	RNDR1,RNDR2,RNDR3,RNDR4	COG0209	F	Provides the precursors necessary for DNA synthesis. Catalyzes the biosynthesis of deoxyribonucleotides from the corresponding ribonucleotides (By similarity)	Ribonucleotide reductase of class II (coenzyme B12-dependent) (EC 1.17.4.1)	Ribonucleotide reduction
KKC1_RS02785	KKC1_06190	NZ_BDGJ01000018.1	17048	17681	-	634	329	489.5	258	350.5	0.956465	0.179443		pseudogene	noprotein	acetoin dehydrogenase											CBS domain protein
KKC1_RS02790	KKC1_06210	NZ_BDGJ01000018.1	17845	18066	+	222	71.5	98.5	118	135	-0.0462324	0.984494		protein coding	WP_088552987.1	2-ketoglutarate ferredoxin oxidoreductase subunit delta	411902.CLOBOL_00950	1.1e-20	64.9	OORD		K00176			C	4Fe-4S Ferredoxin, iron-sulfur binding domain protein	2-oxoglutarate/2-oxoacid ferredoxin oxidoreductase, delta subunit, ferredoxin-like 4Fe-4S binding protein (EC 1.2.7.-)
KKC1_RS02795	KKC1_06220	NZ_BDGJ01000018.1	18063	19196	+	1134	412	622	428	603	0.533918	0.616978		protein coding	WP_088552988.1	2-oxoglutarate synthase subunit alpha	644282.Deba_2851	8.1e-124	404.5	OORA		K00174	OOR2r,OOR3r	COG0674	C	2-oxoglutarate ferredoxin oxidoreductase subunit alpha	2-oxoglutarate/2-oxoacid ferredoxin oxidoreductase, alpha subunit (EC 1.2.7.-)
KKC1_RS02800	KKC1_06230	NZ_BDGJ01000018.1	19193	20014	+	822	201	342	266	328.5	0.383796	0.772529		protein coding	WP_088552989.1	2-oxoacid:ferredoxin oxidoreductase subunit beta	643562.Daes_2088	2.5e-87	284.2	OORB		K00175	OOR2r,OOR3r	COG1013	C	2-oxoglutarate ferredoxin oxidoreductase subunit beta	2-oxoglutarate/2-oxoacid ferredoxin oxidoreductase, beta subunit (EC 1.2.7.-)
KKC1_RS02805	KKC1_06240	NZ_BDGJ01000018.1	20014	20586	+	573	640	764.5	390.5	566	1.1032	0.0929164		protein coding	WP_088552990.1	2-oxoglutarate ferredoxin oxidoreductase subunit gamma	335543.Sfum_1168	1.3e-33	111.1	OORC	GO:0003674,GO:0003824,GO:0006091,GO:0006113,GO:0008150,GO:0008152,GO:0009987,GO:0015980,GO:0016491,GO:0016730,GO:0044237,GO:0044710,GO:0055114	K00177	OOR2r,OOR3r	COG1014	C	oxidoreductase	hypothetical protein
KKC1_RS02810	KKC1_06250	NZ_BDGJ01000018.1	20599	21606	-	1008	899	1099	568	958	0.943701	0.191229		protein coding	WP_088552991.1	L-asparaginase	373903.Hore_01750	3.5e-106	349.4	ANSA	GO:0003674,GO:0003824,GO:0004067,GO:0006082,GO:0006520,GO:0006807,GO:0008150,GO:0008152,GO:0009987,GO:0016787,GO:0016810,GO:0016811,GO:0019752,GO:0043436,GO:0044237,GO:0044238,GO:0044281,GO:0044710,GO:0071704,GO:1901564			COG4448	E	L-asparaginase ii	Hypothetical protein of L-Asparaginase type 2-like superfamily
KKC1_RS02815	KKC1_06260	NZ_BDGJ01000018.1	21790	22746	+	957	82.5	144.5	86.5	135.5	0.556441	0.605901		protein coding	WP_088552992.1	MBL fold metallo-hydrolase	358681.BBR47_39400	2.2e-63	207.6			K01069		COG0491	S	Beta-lactamase domain protein	MBL-fold metallo-hydrolase superfamily
KKC1_RS02820	KKC1_06270	NZ_BDGJ01000018.1	22876	23718	+	843	69	72.5	64	101	0.336945	0.814138		protein coding	WP_088552993.1	flavodoxin family protein	760568.Desku_1189	2.8e-85	277.1					COG0655	S	multimeric flavodoxin WrbA fused to cytochrome c-like domain	hypothetical protein
KKC1_RS02825	KKC1_06280	NZ_BDGJ01000018.1	23823	24713	+	891	42.5	62.5	101.5	118.5	-0.541264	0.611676		protein coding	WP_088552994.1	DUF89 domain-containing protein	635013.TherJR_1354	1e-97	319.6			K09116		COG1578	S	Protein of unknown function DUF89	DUF89 protein CxxC subfamily
KKC1_RS02830	KKC1_06290	NZ_BDGJ01000018.1	24781	25011	+	231	1	1.5	12	10.5	-2.54767	0.0558338		protein coding	WP_088552995.1	hypothetical protein											hypothetical protein
KKC1_RS02835	KKC1_06300	NZ_BDGJ01000018.1	25030	26901	+	1872	22.5	32.5	83.5	126	-1.38699	0.0554001		protein coding	WP_088552996.1	hypothetical protein	574087.Acear_1487	8.2e-121	398.7			K03738,K11389		COG2414	C	aldehyde ferredoxin oxidoreductase	Tungsten-containing aldehyde:ferredoxin oxidoreductase (EC 1.2.7.5)	Tungstate strays
KKC1_RS02840	KKC1_06330	NZ_BDGJ01000018.1	27503	27820	-	318	108.5	89	60.5	47	1.42224	0.0623373		protein coding	WP_088552997.1	hypothetical protein											hypothetical protein
KKC1_RS02845	KKC1_06340	NZ_BDGJ01000018.1	28009	28353	+	345	37.5	43	31.5	25	1.03377	0.192976		protein coding	WP_088552998.1	hypothetical protein											hypothetical protein
KKC1_RS02850	KKC1_06360	NZ_BDGJ01000018.1	28767	29414	+	648	213	139	254.5	269	0.00472383	0.998855		protein coding	WP_088552999.1	DedA family protein	429009.Adeg_1030	8.8e-39	127.8					COG0586	S	SNARE associated Golgi	hypothetical protein
KKC1_RS02855	KKC1_06370	NZ_BDGJ01000018.1	29860	30057	-	198	190	183	176.5	264	0.326183	0.824788		protein coding	WP_088553000.1	hypothetical protein	768706.Desor_3192	1.8e-21	63.4						S		hypothetical protein
KKC1_RS02860	KKC1_06380	NZ_BDGJ01000018.1	30146	30469	-	324	288.5	243.5	200	238.5	0.843997	0.296699		protein coding	WP_088553001.1	LysM peptidoglycan-binding domain-containing protein											hypothetical protein
KKC1_RS02865	KKC1_06390	NZ_BDGJ01000018.1	30650	31261	+	612	304.5	324.5	308	370.5	0.439048	0.725586		protein coding	WP_088553002.1	transcriptional repressor LexA	635013.TherJR_1501	7.8e-98	322	LEXA	GO:0001071,GO:0003674,GO:0003676,GO:0003677,GO:0003700,GO:0005488,GO:0006139,GO:0006282,GO:0006351,GO:0006355,GO:0006725,GO:0006807,GO:0006950,GO:0006974,GO:0007154,GO:0008150,GO:0008152,GO:0009058,GO:0009059,GO:0009432,GO:0009605,GO:0009889,GO:0009890,GO:0009892,GO:0009987,GO:0009991,GO:0010467,GO:0010468,GO:0010556,GO:0010558,GO:0010605,GO:0010629,GO:0016070,GO:0018130,GO:0019219,GO:0019222,GO:…	K01356		COG1974	K	Represses a number of genes involved in the response to DNA damage (SOS response), including recA and lexA. In the presence of single-stranded DNA, RecA interacts with LexA causing an autocatalytic cleavage which disrupts the DNA-binding part of LexA, leading to derepression of the SOS regulon and eventually DNA repair (By similarity)	SOS-response repressor and protease LexA (EC 3.4.21.88)	DNA repair, bacterial
KKC1_RS02870	KKC1_06400	NZ_BDGJ01000018.1	31327	33261	+	1935	513.5	541.5	397.5	440	0.878164	0.224217		protein coding	WP_088553003.1	hypothetical protein	867903.ThesuDRAFT_2229	7e-145	476.1	NAPA2		K03455,K03499		COG0475,COG0569	P	Na H antiporter	hypothetical protein
KKC1_RS02875	KKC1_06410	NZ_BDGJ01000018.1	33298	34626	-	1329	1909	1862	3150.5	4166	-0.395317	0.760802		protein coding	WP_088553004.1	type I glutamate--ammonia ligase	717606.PaecuDRAFT_0756	5e-205	674.9	GLNA	GO:0003674,GO:0003824,GO:0005575,GO:0005622,GO:0005623,GO:0005737,GO:0005886,GO:0006461,GO:0008150,GO:0008152,GO:0016020,GO:0016043,GO:0016787,GO:0016810,GO:0016811,GO:0022607,GO:0043933,GO:0044085,GO:0044424,GO:0044464,GO:0050001,GO:0051259,GO:0051260,GO:0065003,GO:0070271,GO:0071822,GO:0071840,GO:0071944	K01915	GLNS	COG0174	E	glutamine synthetase	Glutamine synthetase type I (EC 6.3.1.2)	Ammonia assimilation; Glutamine, Glutamate, Aspartate and Asparagine Biosynthesis; Glutamine synthetases
KKC1_RS02880	KKC1_06420	NZ_BDGJ01000018.1	34777	36051	-	1275	261.33	293.5	465	845.5	-0.674813	0.463811		protein coding	WP_088553005.1	hypothetical protein	760568.Desku_1338	7.9e-167	549.7	YNBB		K01758		COG4100	P	aluminum resistance protein	Aluminum resistance protein
KKC1_RS02885	KKC1_06430	NZ_BDGJ01000018.1	36145	36378	-	234	18.5	17	54	87.5	-1.42855	0.0676046		protein coding	WP_088553006.1	hypothetical protein											hypothetical protein
KKC1_RS02890	KKC1_06440	NZ_BDGJ01000018.1	36368	36967	-	600	20	22	31	47.5	-0.350615	0.799588		protein coding	WP_088553007.1	hypothetical protein	401526.TcarDRAFT_2214	1.1e-33	105.1						S		hypothetical protein
KKC1_RS02895	KKC1_06450	NZ_BDGJ01000018.1	36948	37559	-	612	15	11.5	3.5	8	1.73843	0.100816		protein coding	WP_088553008.1	GTP-binding protein HSR1	499229.TepRe1_1325	9e-49	155.8						S	GTP-binding protein HSR1-related	hypothetical protein
KKC1_RS02900	KKC1_06460	NZ_BDGJ01000018.1	37552	38481	-	930	23	38	13.5	19.5	1.40444	0.0790787		protein coding	WP_088553063.1	stage V sporulation protein K	944559.HMPREF9413_5961	4.7e-229	752.4	SPOVK				COG0464	O	AAA ATPase, central domain protein	Stage V sporulation protein SpoVK
KKC1_RS02905	KKC1_06470	NZ_BDGJ01000018.1	38704	40515	-	1812	3432.5	4199	524	625	3.26888	0.000186807	Yes	protein coding	WP_088553009.1	PAS domain-containing protein	1009370.ALO_00100	1.6e-159	520.9					COG3829	K	sigma-54 specific transcriptional regulator	Transcriptional regulator
KKC1_RS02910	KKC1_06490	NZ_BDGJ01000018.1	41143	41937	+	795	195.5	279.5	471.5	516	-0.534127	0.616838		protein coding	WP_088553010.1	tRNA (adenine-N1)-methyltransferase	429009.Adeg_1587	4.3e-94	308.4	TRMI	GO:0001510,GO:0003674,GO:0003824,GO:0005575,GO:0005623,GO:0005886,GO:0006139,GO:0006396,GO:0006399,GO:0006400,GO:0006461,GO:0006725,GO:0006807,GO:0008033,GO:0008150,GO:0008152,GO:0008168,GO:0008173,GO:0008175,GO:0008757,GO:0009451,GO:0009987,GO:0010467,GO:0016020,GO:0016043,GO:0016070,GO:0016426,GO:0016429,GO:0016740,GO:0016741,GO:0022607,GO:0030488,GO:0032259,GO:0034470,GO:0034641,GO:0034660,GO:…	K07442		COG2519	J	tRNA (Adenine-N1-)-methyltransferase	hypothetical protein
KKC1_RS02915	no locus tag	NZ_BDGJ01000018.1	41963	43126	-	1164	257.5	287.5	328.5	467	0.00764914	0.998655		protein coding	WP_088553064.1	HD domain-containing protein	768706.Desor_5349	5.9e-76	248.3					COG2206	T	Metal dependent phosphohydrolase	hypothetical protein
KKC1_RS02920	KKC1_06510	NZ_BDGJ01000018.1	44112	44882	-	771	210.5	206.33	172.83	208	0.684438	0.452458		protein coding	WP_088553011.1	ABC transporter permease	575590.HMPREF0156_00859	1.8e-59	190.3		GO:0005575,GO:0016020	K02050		COG0600	P	ABC transporter (Permease	ABC transporter, permease protein (cluster 10, nitrate/sulfonate/bicarbonate)
KKC1_RS02925	KKC1_06520	NZ_BDGJ01000018.1	44857	45624	-	768	351.5	472.33	272.83	339.5	0.960163	0.169609		protein coding	WP_088553012.1	ABC transporter ATP-binding protein	485916.Dtox_2282	1.5e-98	320	TAUB		K02049		COG1116	P	ABC transporter related protein	ABC transporter, ATP-binding protein (cluster 10, nitrate/sulfonate/bicarbonate)
KKC1_RS02930	KKC1_06530	NZ_BDGJ01000018.1	45628	46608	-	981	953.5	1000.5	693.33	866.5	0.876941	0.218522		protein coding	WP_088553013.1	metal ABC transporter substrate-binding protein	635013.TherJR_1004	3.1e-118	386.2	SSUA		K02051,K15553		COG0715	P	NLPA lipoprotein	ABC transporter, substrate-binding protein (cluster 10, nitrate/sulfonate/bicarbonate)
KKC1_RS02935	KKC1_06540	NZ_BDGJ01000018.1	46731	46967	-	237	1442	1276.5	1519.33	1560	0.375445	0.781662		protein coding	WP_088553014.1	RNA chaperone Hfq	392499.Swit_0251	4.4e-46	149	HFQ		K03666		COG1923	T	RNA chaperone that binds small regulatory RNA (sRNAs) and mRNAs to facilitate mRNA translational regulation in response to envelope stress, environmental stress and changes in metabolite concentrations. Also binds with high specificity to tRNAs (By similarity)	RNA-binding protein Hfq	Hfl operon
KKC1_RS02940	KKC1_06550	NZ_BDGJ01000018.1	47013	47969	-	957	650	636.5	1146.17	1369.5	-0.412434	0.743652		protein coding	WP_088553015.1	tRNA (adenosine(37)-N6)-dimethylallyltransferase MiaA	696369.DesniDRAFT_2429	1.9e-112	371.9	MIAA		K00791		COG0324	J	Catalyzes the transfer of a dimethylallyl group onto the adenine at position 37 in tRNAs that read codons beginning with uridine, leading to the formation of N6-(dimethylallyl)adenosine (i(6)A) (By similarity)	tRNA dimethylallyltransferase (EC 2.5.1.75)
KKC1_RS02945	KKC1_06560	NZ_BDGJ01000018.1	47989	49725	-	1737	608	641	713.83	1113	0.0141546	0.998002		protein coding	WP_088553016.1	DNA mismatch repair endonuclease MutL	574087.Acear_1157	3.6e-173	573.5	MUTL	GO:0003674,GO:0003676,GO:0003677,GO:0003697,GO:0003824,GO:0005488,GO:0005575,GO:0005622,GO:0005623,GO:0006139,GO:0006152,GO:0006163,GO:0006195,GO:0006200,GO:0006259,GO:0006281,GO:0006298,GO:0006725,GO:0006753,GO:0006793,GO:0006796,GO:0006807,GO:0006950,GO:0006974,GO:0008150,GO:0008152,GO:0009056,GO:0009116,GO:0009117,GO:0009119,GO:0009123,GO:0009125,GO:0009126,GO:0009128,GO:0009141,GO:0009143,GO:…	K03572		COG0323	L	This protein is involved in the repair of mismatches in DNA. It is required for dam-dependent methyl-directed DNA mismatch repair. May act as a molecular matchmaker , a protein that promotes the formation of a stable complex between two or more DNA-binding proteins in an ATP-dependent manner without itself being part of a final effector complex (By similarity)	DNA mismatch repair protein MutL	DNA repair, bacterial MutL-MutS system
KKC1_RS02950	KKC1_06570	NZ_BDGJ01000018.1	49728	52367	-	2640	887.83	962	1225	1696	-0.104289	0.957611		protein coding	WP_088553017.1	DNA mismatch repair protein MutS	635013.TherJR_1489	0	1192.1	MUTS	GO:0003674,GO:0003676,GO:0003677,GO:0003684,GO:0003690,GO:0003824,GO:0005488,GO:0005575,GO:0005622,GO:0005623,GO:0006139,GO:0006152,GO:0006163,GO:0006195,GO:0006200,GO:0006259,GO:0006281,GO:0006298,GO:0006725,GO:0006753,GO:0006793,GO:0006796,GO:0006807,GO:0006950,GO:0006974,GO:0008094,GO:0008150,GO:0008152,GO:0009056,GO:0009116,GO:0009117,GO:0009119,GO:0009123,GO:0009125,GO:0009126,GO:0009128,GO:…	K03555		COG0249	L	that it carries out the mismatch recognition step. This protein has a weak ATPase activity (By similarity)	DNA mismatch repair protein MutS	DNA repair, bacterial MutL-MutS system; DNA repair system including RecA, MutS and a hypothetical protein
KKC1_RS02955	KKC1_06580	NZ_BDGJ01000018.1	52640	53647	+	1008	95.5	136.5	151	239	-0.209185	0.899906		protein coding	WP_088553018.1	4Fe-4S dicluster domain-containing protein	760568.Desku_2589	3.1e-160	520.9			K00124		COG0437	C	4Fe-4S ferredoxin, iron-sulfur binding	Tri-[4Fe-4S] ferredoxin domain protein Dhaf_0070
KKC1_RS02960	KKC1_06590	NZ_BDGJ01000018.1	53649	54353	+	705	301	302	230.5	374	0.563954	0.594247		protein coding	WP_088553019.1	cytochrome b/b6 domain-containing protein	760568.Desku_2588	5.6e-95	307.7						C	Prokaryotic cytochrome b561	Formate dehydrogenase gamma subunit-related protein
KKC1_RS02965	KKC1_06600	NZ_BDGJ01000018.1	54479	54847	-	369	189.5	250	223.5	336	0.194896	0.909971		protein coding	WP_088553020.1	YlbF family regulator	635013.TherJR_1488	7e-26	80.6						S	Protein of unknown function (DUF964)	hypothetical protein
KKC1_RS02970	KKC1_06610	NZ_BDGJ01000018.1	54850	56178	-	1329	494	845	1062.33	1211.5	-0.254217	0.881605		protein coding	WP_088553021.1	tRNA (N6-isopentenyl adenosine(37)-C2)-methylthiotransferase MiaB	696369.DesniDRAFT_2422	2.3e-191	629.9	MIAB	GO:0003674,GO:0003824,GO:0005575,GO:0005622,GO:0005623,GO:0005737,GO:0006139,GO:0006396,GO:0006399,GO:0006400,GO:0006725,GO:0006807,GO:0008033,GO:0008150,GO:0008152,GO:0009451,GO:0009987,GO:0010467,GO:0016070,GO:0016740,GO:0016782,GO:0034470,GO:0034641,GO:0034660,GO:0035596,GO:0035597,GO:0035600,GO:0043170,GO:0043412,GO:0044237,GO:0044238,GO:0044260,GO:0044424,GO:0044464,GO:0046483,GO:0050497,GO:…	K06168		COG0621	J	Catalyzes the methylthiolation of N6- (dimethylallyl)adenosine (i(6)A), leading to the formation of 2- methylthio-N6-(dimethylallyl)adenosine (ms(2)i(6)A) at position 37 in tRNAs that read codons beginning with uridine (By similarity)	tRNA-i(6)A37 methylthiotransferase (EC 2.8.4.3)
KKC1_RS02975	KKC1_06620	NZ_BDGJ01000018.1	56326	57792	+	1467	3444.5	3156.5	2120	3047	0.923421	0.240327		protein coding	WP_088553022.1	amino acid permease	264732.Moth_0737	1.8e-190	629.8	ATRC1		K03294	ARGt2r	COG0531	E	amino acid	Uncharacterized amino acid permease, GabP family
KKC1_RS02980	KKC1_06630	NZ_BDGJ01000018.1	57803	58228	-	426	189.5	345.5	561	545	-0.54988	0.605901		protein coding	WP_088553023.1	DUF296 domain-containing protein	574087.Acear_1310	6.1e-47	151.8			K06934		COG1661	S	DNA-binding protein with PD1-like DNA-binding motif	hypothetical protein
KKC1_RS02985	KKC1_06640	NZ_BDGJ01000018.1	58265	59014	-	750	287.5	446	457	474.5	0.167753	0.928419		protein coding	WP_088553024.1	5'-methylthioadenosine/adenosylhomocysteine nucleosidase	642492.Clole_1057	1.1e-43	144.9	MTNN		K01243,K18284	AHCYSNS,MTAN	COG0775	F	Catalyzes the irreversible cleavage of the glycosidic bond in both 5'-methylthioadenosine (MTA) and S- adenosylhomocysteine (SAH AdoHcy) to adenine and the corresponding thioribose, 5'-methylthioribose and S-ribosylhomocysteine, respectively (By similarity)	hypothetical protein
KKC1_RS02990	KKC1_06650	NZ_BDGJ01000018.1	58999	59874	-	876	536	791.5	692	661	0.484197	0.676735		protein coding	WP_088553025.1	radical SAM protein	643648.Slip_1068	3.3e-108	355.2					COG1032	C	radical SAM domain protein	hypothetical protein
KKC1_RS02995	KKC1_06660	NZ_BDGJ01000018.1	59953	61053	-	1101	1182	1463.33	1687.5	1856.5	0.110581	0.95566		protein coding	WP_088553026.1	DUF362 domain-containing protein	370438.PTH_2121	7.7e-179	588.1			K07138		COG2768	C	4fe-4S ferredoxin, iron-sulfur binding domain protein	Uncharacterized di-Fe4-S4 cluster-containing protein AF_1153
KKC1_RS03000	KKC1_06670	NZ_BDGJ01000018.1	61056	61907	-	852	657.5	874.33	1272.5	1116	-0.125521	0.946589		protein coding	WP_088553027.1	phosphorylase	696369.DesniDRAFT_0668	6e-126	410.2			K00772		COG0005	F	Purine or other phosphorylase family 1	Menaquinone via futalosine step 4, possible alternative
KKC1_RS03005	KKC1_06680	NZ_BDGJ01000018.1	62009	63235	-	1227	278	318.5	852.33	769.5	-0.914525	0.203117		protein coding	WP_088553028.1	LytR family transcriptional regulator	246194.CHY_2591	4.2e-80	265.9	LYTR				COG1316	K	TRANSCRIPTIONal	Cell envelope-associated transcriptional attenuator LytR-CpsA-Psr, subfamily M
KKC1_RS03010	KKC1_06690	NZ_BDGJ01000018.1	63382	64650	-	1269	537.5	564.5	1187.5	1432.5	-0.699332	0.403771		protein coding	WP_088553029.1	glutamate 2,3-aminomutase	635013.TherJR_1812	1e-208	685	KAMA	GO:0003674,GO:0003824,GO:0005488,GO:0006082,GO:0006520,GO:0006553,GO:0006554,GO:0006807,GO:0008150,GO:0008152,GO:0009056,GO:0009063,GO:0009066,GO:0009068,GO:0009987,GO:0016054,GO:0016853,GO:0016866,GO:0016869,GO:0019477,GO:0019752,GO:0030170,GO:0043167,GO:0043168,GO:0043436,GO:0044237,GO:0044238,GO:0044248,GO:0044281,GO:0044282,GO:0044710,GO:0044712,GO:0046395,GO:0046440,GO:0048037,GO:0051536,GO:…	K01843,K19814		COG1509	E	Lysine 2,3-aminomutase YodO family protein	Glutamate 2,3-aminomutase (EC 5.4.3.9)
KKC1_RS03015	KKC1_06700	NZ_BDGJ01000018.1	64829	66130	-	1302	103.5	152	172.5	102.5	0.385457	0.774836		protein coding	WP_088553030.1	VWA domain-containing protein	635013.TherJR_1322	2.9e-101	331.7			K07161		COG3552	S	Vwa containing coxe family protein	Carbon monoxide oxidation accessory protein CoxE	Carbon monoxide dehydrogenase maturation factors
KKC1_RS03020	KKC1_06710	NZ_BDGJ01000018.1	66240	67097	-	858	167.5	211	150.5	83.5	1.19299	0.147003		protein coding	WP_088553031.1	MoxR family ATPase	635013.TherJR_1321	4.1e-114	375.8					COG0714	Q	ATPase associated with various cellular activities aaa_5	Carbon monoxide oxidation accessory protein CoxD	Carbon monoxide dehydrogenase maturation factors
KKC1_RS03025	KKC1_06720	NZ_BDGJ01000018.1	67177	68610	-	1434	2358	2269.5	1573.5	1349.5	1.20229	0.0863388		protein coding	WP_088553065.1	IMP dehydrogenase	246194.CHY_1176	7.2e-261	862.4	GUAB	GO:0003674,GO:0003824,GO:0003938,GO:0004497,GO:0005575,GO:0005618,GO:0005622,GO:0005623,GO:0005737,GO:0005829,GO:0005886,GO:0006139,GO:0006163,GO:0006164,GO:0006177,GO:0006195,GO:0006204,GO:0006725,GO:0006753,GO:0006793,GO:0006796,GO:0006807,GO:0008150,GO:0008152,GO:0009056,GO:0009058,GO:0009116,GO:0009117,GO:0009119,GO:0009123,GO:0009124,GO:0009125,GO:0009126,GO:0009127,GO:0009128,GO:0009150,GO:…	K00088	IMPD	COG0516,COG0517	F	Catalyzes the conversion of inosine 5'-phosphate (IMP) to xanthosine 5'-phosphate (XMP), the first committed and rate- limiting step in the de novo synthesis of guanine nucleotides, and therefore plays an important role in the regulation of cell growth (By similarity)	Inosine-5&#39;-monophosphate dehydrogenase (EC 1.1.1.205) / CBS domain	Purine conversions; Purine salvage cluster
KKC1_RS03030	KKC1_06730	NZ_BDGJ01000018.1	68742	68966	-	225	3	11.5	23	42	-1.62371	0.117433		protein coding	WP_088553066.1	helix-turn-helix domain-containing protein	370438.PTH_1317	1.3e-32	101						S		hypothetical protein
KKC1_RS03035	KKC1_06740	NZ_BDGJ01000018.1	69028	69648	-	621	66.83	110.33	108	149	-0.012749	0.998002		protein coding	WP_088553032.1	alpha-ribazole phosphatase	84588.SYNW1763	1.5e-68	224	GPMB		K15634,K15640	PGM	COG0406	G	phosphoglycerate mutase	Alpha-ribazole-5&#39;-phosphate phosphatase (EC 3.1.3.73)	CBSS-216591.1.peg.168; Cobalamin synthesis; Phosphoglycerate mutase protein family
KKC1_RS03040	KKC1_06750	NZ_BDGJ01000018.1	69641	70762	-	1122	129.83	202.33	171.5	206	0.335321	0.816691		protein coding	WP_088553033.1	threonine-phosphate decarboxylase	635013.TherJR_1312	6.1e-112	368.1	COBD	GO:0003674,GO:0003824,GO:0006725,GO:0006766,GO:0006767,GO:0006807,GO:0008150,GO:0008152,GO:0009058,GO:0009110,GO:0009235,GO:0009236,GO:0009987,GO:0018130,GO:0019438,GO:0033013,GO:0033014,GO:0034641,GO:0042364,GO:0044237,GO:0044249,GO:0044271,GO:0044281,GO:0044283,GO:0044710,GO:0044711,GO:0046483,GO:0071704,GO:1901360,GO:1901362,GO:1901564,GO:1901566,GO:1901576	K00817,K04720	THRPD	COG0079	E	decarboxylase	L-threonine 3-O-phosphate decarboxylase (EC 4.1.1.81)	Cobalamin synthesis
KKC1_RS03045	KKC1_06760	NZ_BDGJ01000018.1	70759	71520	-	762	49.33	102	75.5	103.5	0.267386	0.86637		protein coding	WP_088553034.1	adenosylcobinamide-GDP ribazoletransferase	264732.Moth_1102	4.9e-53	173.9	COBS	GO:0005575,GO:0005623,GO:0005886,GO:0016020,GO:0044464,GO:0071944	K02233	ADOCBLS	COG0368	H	Joins Ado-cobinamide-GDP and alpha-ribazole to generate adenosylcobalamin (Ado-cobalamin) (By similarity)	Cobalamin synthase (EC 2.7.8.26)	Cobalamin synthesis
KKC1_RS03050	KKC1_06770	NZ_BDGJ01000018.1	71511	72920	-	1410	160	245.5	234.5	284	0.166772	0.925844		protein coding	WP_088553035.1	cobyrinate a,c-diamide synthase	485916.Dtox_3091	1.4e-161	533.8	COBB		K02224		COG1797	H	Responsible for the amidation of carboxylic groups at position A and C of either cobyrinic acid or hydrogenobrynic acid. NH(2) groups are provided by glutamine, and one molecule of ATP is hydrogenolyzed for each amidation (By similarity)	Cobyrinic acid a,c-diamide synthetase (EC 6.3.5.11)
KKC1_RS03055	KKC1_06780	NZ_BDGJ01000018.1	72942	73391	-	450	50	79	61	98.5	0.227379	0.887704		protein coding	WP_088553067.1	hypothetical protein	886882.PPSC2_c1377	9.3e-54	176.9	COBD	GO:0005575,GO:0005576,GO:0005623,GO:0005886,GO:0016020,GO:0044464,GO:0071944	K02227	ADCPS1,ADCPS2	COG1270	H	Converts cobyric acid to cobinamide by the addition of aminopropanol on the F carboxylic group (By similarity)	Adenosylcobinamide-phosphate synthase (EC 6.3.1.10)	Cobalamin synthesis
KKC1_RS03060	no locus tag	NZ_BDGJ01000018.1	73528	73986	-	459	80.5	168	132.5	158	0.275038	0.859508		pseudogene	noprotein	adenosylcobinamide-phosphate synthase
KKC1_RS03065	KKC1_06800	NZ_BDGJ01000018.1	73976	75514	-	1539	385	550	523	526	0.350963	0.810003		protein coding	WP_088553036.1	cobyric acid synthase	401526.TcarDRAFT_1506	3.4e-200	661.2	COBQ		K02006,K02232		COG1492	H	catalyzes amidations at positions B, D, E, and G on adenosylcobyrinic A,C-diamide. NH(2) groups are provided by glutamine, and one molecule of ATP is hydrogenolyzed for each amidation (By similarity)	Cobyric acid synthase (EC 6.3.5.10)	Cobalamin synthesis
KKC1_RS03070	KKC1_06810	NZ_BDGJ01000018.1	75536	76153	-	618	119.33	223.33	159.17	172	0.55088	0.609841		protein coding	WP_088553037.1	precorrin isomerase	498761.HM1_2394	2.1e-66	218.5	COBH	GO:0003674,GO:0003824,GO:0006725,GO:0006766,GO:0006767,GO:0006807,GO:0008150,GO:0008152,GO:0009058,GO:0009110,GO:0009235,GO:0009236,GO:0009987,GO:0016853,GO:0016866,GO:0016867,GO:0016993,GO:0018130,GO:0019438,GO:0033013,GO:0033014,GO:0034641,GO:0042364,GO:0044237,GO:0044249,GO:0044271,GO:0044281,GO:0044283,GO:0044710,GO:0044711,GO:0046483,GO:0071704,GO:1901360,GO:1901362,GO:1901564,GO:1901566,GO:…	K06042		COG2082	H	Precorrin-8x methylmutase	Cobalt-precorrin-8 methylmutase (EC 5.4.99.60)
KKC1_RS03075	KKC1_06820	NZ_BDGJ01000018.1	76153	76548	-	396	64.33	103.83	98.67	109	0.21061	0.899906		protein coding	WP_088553038.1	cobalamin biosynthesis protein CbiX	562970.Btus_0412	5.8e-35	113.5	CBIX		K03794,K03795,K06042	SHCHF_2	COG2138	H	cobalamin (vitamin b12) biosynthesis cbix protein	Sirohydrochlorin cobaltochelatase CbiX(small) (EC 4.99.1.3)
KKC1_RS03080	KKC1_06830	NZ_BDGJ01000018.1	76500	77282	-	783	176.83	331.5	165.67	203	0.97021	0.205458		protein coding	WP_088553039.1	precorrin-6A reductase	760568.Desku_1995	1.1e-67	216.6			K05895		COG2099	H	precorrin-6x reductase	Precorrin-6A reductase (EC 1.3.1.54)
KKC1_RS03085	KKC1_06840	NZ_BDGJ01000018.1	77279	78103	-	825	91.5	207	98.5	134.5	0.85755	0.325251		protein coding	WP_088553040.1	precorrin-3B C(17)-methyltransferase	760568.Desku_1462	5.5e-96	316.2	COBJ		K05934,K13541		COG1010	H	Precorrin-3B C17-methyltransferase	Cobalt-precorrin-3 C(17)-methyltransferase (EC 2.1.1.272)
KKC1_RS03090	KKC1_06850	NZ_BDGJ01000018.1	77998	79068	-	1071	308	434.83	193	229.5	1.33991	0.0438761		protein coding	WP_088553041.1	cobalamin biosynthesis protein CbiG	635013.TherJR_1566	2.5e-75	247.5	CBIG		K02189,K13541		COG2073	H	biosynthesis protein (CbiG)	Cobalt-precorrin 5A hydrolase (EC 3.7.1.12)
KKC1_RS03095	KKC1_06860	NZ_BDGJ01000018.1	79065	79823	-	759	934.5	1261.83	389.5	528.5	1.79455	0.00752961		protein coding	WP_088553042.1	precorrin-4 C(11)-methyltransferase	635013.TherJR_1567	1e-108	357.6	COBM		K05936		COG2875	H	precorrin-4 C(11)-methyltransferase	Cobalt-precorrin-4 C(11)-methyltransferase (EC 2.1.1.271)
KKC1_RS03100	KKC1_06870	NZ_BDGJ01000018.1	79820	80533	-	714	741	784.83	274.5	320.5	1.90587	0.00561539		protein coding	WP_088553043.1	precorrin-2 C(20)-methyltransferase	264732.Moth_1091	7.9e-73	239.7	COBI		K02190,K03394,K13540		COG2243	H	Precorrin-2 c20-methyltransferase	Cobalt-precorrin-2 C(20)-methyltransferase (EC 2.1.1.151)
KKC1_RS03105	KKC1_06880	NZ_BDGJ01000018.1	80523	81128	-	606	473.5	586.33	190	218	1.91112	0.0056073		protein coding	WP_088553044.1	precorrin-6Y C5,15-methyltransferase (decarboxylating) subunit CbiT	401526.TcarDRAFT_1517	8.3e-61	200.3	COBL		K00595,K02191		COG2242	H	Precorrin-6y C5,15-methyltransferase	Cobalt-precorrin-6y C5-methyltransferase (EC 2.1.1.-) / Cobalt-precorrin-6y C15-methyltransferase [decarboxylating] (EC 2.1.1.-)
KKC1_RS03110	KKC1_06890	NZ_BDGJ01000018.1	81118	81744	-	627	440	626	270.5	282.5	1.4657	0.0249247		protein coding	WP_088553045.1	precorrin-6y C5,15-methyltransferase (decarboxylating) subunit CbiE	635013.TherJR_1570	2.6e-50	163	CBIE		K00595,K03399		COG2241	H	Precorrin-6Y C5,15-methyltransferase (Decarboxylating), CbiE subunit	Cobalt-precorrin-7 (C5)-methyltransferase (EC 2.1.1.289)
KKC1_RS03115	KKC1_06900	NZ_BDGJ01000018.1	81720	82841	-	1122	693.5	1014.5	415.5	554.83	1.34491	0.036842		protein coding	WP_088553068.1	cobalt-precorrin-5B (C(1))-methyltransferase	760568.Desku_1468	4.5e-125	412	CBID		K02006,K02188		COG1903	H	May catalyze the methylation of C-1 in cobalt-precorrin- 5 and the subsequent extrusion of acetic acid from the resulting intermediate to form cobalt-precorrin-6A (By similarity)	Cobalt-precorrin-5B (C1)-methyltransferase (EC 2.1.1.195)
KKC1_RS03120	KKC1_06910	NZ_BDGJ01000018.1	82883	83443	-	561	481	644	249.5	351.5	1.44285	0.0275664		protein coding	WP_088553046.1	bifunctional adenosylcobinamide kinase/adenosylcobinamide-phosphate guanylyltransferase	485916.Dtox_3094	1.5e-62	206.1	COBU	GO:0003674,GO:0003824,GO:0006725,GO:0006766,GO:0006767,GO:0006793,GO:0006796,GO:0006807,GO:0006950,GO:0006974,GO:0008150,GO:0008152,GO:0008819,GO:0008820,GO:0009058,GO:0009110,GO:0009235,GO:0009236,GO:0009987,GO:0016301,GO:0016310,GO:0016740,GO:0016772,GO:0016773,GO:0016779,GO:0018130,GO:0019438,GO:0033013,GO:0033014,GO:0033554,GO:0034641,GO:0042364,GO:0044237,GO:0044249,GO:0044271,GO:0044281,GO:…	K02231,K02232	ACBIPGT,ADCPS2,ADOCBIK,FFSD,RAFH,RAFHpp,SUCR	COG2087	H	Adenosylcobinamide kinase	Adenosylcobinamide kinase (EC 2.7.1.156) / Adenosylcobinamide-phosphate guanylyltransferase (EC 2.7.7.62)	Cobalamin synthesis; Cobalamin synthesis
KKC1_RS03125	KKC1_06920	NZ_BDGJ01000018.1	83883	84149	-	267	251	196.5	264.5	325	0.174693	0.920569		protein coding	WP_088553047.1	translation initiation factor 2	696369.DesniDRAFT_0796	3.7e-23	71						S		hypothetical protein
KKC1_RS03130	KKC1_06930	NZ_BDGJ01000018.1	84244	85410	-	1167	958.5	870	658.5	847.5	0.84462	0.263286		protein coding	WP_088553048.1	LL-diaminopimelate aminotransferase	1036673.KNP414_06783	2.8e-152	497.4			K00821,K08969,K10206	SDPTA	COG0436	E	aminotransferase class I and II	Aspartate aminotransferase (EC 2.6.1.1)	CBSS-216591.1.peg.168; Glutamine, Glutamate, Aspartate and Asparagine Biosynthesis; Threonine and Homoserine Biosynthesis
KKC1_RS03135	KKC1_06940	NZ_BDGJ01000018.1	85411	86229	-	819	20	45.5	60	105.5	-0.813021	0.385826		protein coding	WP_088553049.1	PHP domain-containing protein	429009.Adeg_1471	1.4e-86	285.9	TRPH		K07053		COG0613	S	PHP domain protein	FIG00031715: Predicted metal-dependent phosphoesterases (PHP family)
KKC1_RS03140	KKC1_06950	NZ_BDGJ01000018.1	86246	87265	-	1020	33	47	85	170.5	-1.12157	0.156065		protein coding	WP_088553050.1	membrane dipeptidase	644966.Tmar_1068	1e-114	378	BL05165		K01273		COG2355	E	Dipeptidase	Microsomal dipeptidase (EC 3.4.13.19)
KKC1_RS03145	KKC1_06960	NZ_BDGJ01000018.1	87338	87598	-	261	260.5	407.5	811	1122	-1.00605	0.146158		protein coding	WP_088553051.1	stage V sporulation protein S	138119.DSY1938	3e-51	164	SPOVS		K06416		COG2359	S	stage V sporulation protein S	Spore core dehydratation and coat assembly protein SpoVS
KKC1_RS03150	KKC1_06970	NZ_BDGJ01000018.1	87814	88332	-	519	800.5	671	1595.5	1790	-0.638215	0.496438		protein coding	WP_088553069.1	hypothetical protein	635013.TherJR_1280	4.4e-52	166.7						S		hypothetical protein
KKC1_RS03155	KKC1_06980	NZ_BDGJ01000018.1	88493	90010	-	1518	2089.5	2443.83	8109.5	7145	-1.22511	0.0974214		protein coding	WP_088553052.1	ribonuclease Y	370438.PTH_1302	1.4e-243	804.2	RNY	GO:0005575,GO:0005623,GO:0005886,GO:0016020,GO:0044464,GO:0071944	K18682		COG1418	S	Endoribonuclease that initiates mRNA decay (By similarity)	Ribonuclease Y
KKC1_RS03160	KKC1_07000	NZ_BDGJ01000018.1	90384	91436	-	1053	434.5	635	720	842.5	-0.0239505	0.995422		protein coding	WP_088553053.1	recombinase RecA	635013.TherJR_1277	4.2e-183	604.9	RECA	GO:0003674,GO:0003676,GO:0003677,GO:0003697,GO:0005488,GO:0005575,GO:0005622,GO:0005623,GO:0005737,GO:0006139,GO:0006259,GO:0006281,GO:0006310,GO:0006725,GO:0006807,GO:0006928,GO:0006950,GO:0006974,GO:0007154,GO:0008150,GO:0008152,GO:0009432,GO:0009605,GO:0009987,GO:0009991,GO:0031668,GO:0033554,GO:0034641,GO:0040011,GO:0043170,GO:0043566,GO:0044237,GO:0044238,GO:0044260,GO:0044424,GO:0044464,GO:…	K03553		COG0468	L	Can catalyze the hydrolysis of ATP in the presence of single-stranded DNA, the ATP-dependent uptake of single-stranded DNA by duplex DNA, and the ATP-dependent hybridization of homologous single-stranded DNAs. It interacts with LexA causing its activation and leading to its autocatalytic cleavage (By similarity)	RecA protein	DNA repair, bacterial; DNA repair, bacterial RecFOR pathway; DNA repair system including RecA, MutS and a hypothetical protein
KKC1_RS03165	KKC1_07010	NZ_BDGJ01000018.1	91503	92075	-	573	72	87.5	209.5	189.5	-0.797776	0.33127		protein coding	WP_088553054.1	RNA 2',3'-cyclic phosphodiesterase	485916.Dtox_3040	3.2e-37	122.3	LIGT		K01975		COG1514	J	2'-5' rna ligase	2&#39;-5&#39; RNA ligase	RNA processing orphans
KKC1_RS03170	KKC1_07020	NZ_BDGJ01000018.1	92201	93697	-	1497	129	124.5	208.5	247.5	-0.292499	0.849594		protein coding	WP_088553055.1	ATPase	264732.Moth_1077	1.9e-199	655.6			K03798,K06027		COG0465	O	Acts as a processive, ATP-dependent zinc metallopeptidase for both cytoplasmic and membrane proteins. Plays a role in the quality control of integral membrane proteins (By similarity)	ATP-dependent zinc metalloproteinase similar to FtsH
KKC1_RS03175	KKC1_07030	NZ_BDGJ01000018.1	93717	94262	-	546	124	101.5	248.5	317.5	-0.757637	0.387637		protein coding	WP_088553056.1	hypothetical protein	264732.Moth_1076	1.3e-40	129.9						S		hypothetical protein
KKC1_RS03180	KKC1_07040	NZ_BDGJ01000018.1	94387	94926	-	540	219.5	181.5	397	469	-0.544361	0.613804		protein coding	WP_088553057.1	CDP-diacylglycerol--glycerol-3-phosphate 3-phosphatidyltransferase	485916.Dtox_3109	4.7e-76	250.8	PGSA	GO:0003674,GO:0003824,GO:0005575,GO:0005618,GO:0005623,GO:0005886,GO:0006629,GO:0006644,GO:0006650,GO:0006793,GO:0006796,GO:0008150,GO:0008152,GO:0008444,GO:0008610,GO:0008654,GO:0009058,GO:0009987,GO:0016020,GO:0016021,GO:0016740,GO:0016772,GO:0016780,GO:0017169,GO:0019637,GO:0030312,GO:0031224,GO:0040007,GO:0044237,GO:0044238,GO:0044249,GO:0044255,GO:0044425,GO:0044464,GO:0044710,GO:0045017,GO:…	K00995,K08744	PGSA120,PGSA140,PGSA141,PGSA160,PGSA161,PGSA180,PGSA181,PGSA_EC	COG0558	I	cdp-diacylglycerol-glycerol-3-phosphate 3-phosphatidyltransferase	CDP-diacylglycerol--glycerol-3-phosphate 3-phosphatidyltransferase (EC 2.7.8.5)
KKC1_RS03185	KKC1_07050	NZ_BDGJ01000018.1	94923	96248	-	1326	169	207.5	459.5	577.5	-0.921417	0.198866		protein coding	WP_088553058.1	30S ribosomal protein S12 methylthiotransferase RimO	591001.Acfer_1017	2.2e-153	507.5	RIMO	GO:0003674,GO:0003824,GO:0005488,GO:0005575,GO:0005622,GO:0005623,GO:0005737,GO:0006464,GO:0008150,GO:0008152,GO:0009987,GO:0016740,GO:0016782,GO:0018193,GO:0018197,GO:0018198,GO:0018339,GO:0019538,GO:0035596,GO:0035599,GO:0036211,GO:0043170,GO:0043412,GO:0044237,GO:0044238,GO:0044260,GO:0044267,GO:0044424,GO:0044464,GO:0050497,GO:0051536,GO:0051539,GO:0051540,GO:0071704	K06168,K14441,K18707		COG0621	J	Catalyzes the methylthiolation of an aspartic acid residue of ribosomal protein S12 (By similarity)	Ribosomal protein S12p Asp88 (E. coli) methylthiotransferase (EC 2.8.4.4)
KKC1_RS03190	KKC1_07060	NZ_BDGJ01000018.1	96322	97092	-	771	204.83	372.5	397.33	347	0.125857	0.943655		protein coding	WP_088553059.1	DUF4115 domain-containing protein	635013.TherJR_1418	6.1e-43	141.3	YMFM	GO:0001071,GO:0003674,GO:0003700,GO:0006355,GO:0008150,GO:0009889,GO:0010468,GO:0010556,GO:0019219,GO:0019222,GO:0031323,GO:0031326,GO:0050789,GO:0050794,GO:0051171,GO:0051252,GO:0060255,GO:0065007,GO:0080090,GO:2000112,GO:2001141	K15539		COG1426	S	Transcriptional regulator	Transcriptional regulator
KKC1_RS03195	KKC1_07070	NZ_BDGJ01000018.1	97096	98142	-	1047	636.33	988	1178.5	1336.5	-0.114072	0.954472		protein coding	WP_088553060.1	tRNA 2-selenouridine(34) synthase MnmH	635013.TherJR_1417	2.3e-116	383.1	SELU	GO:0002097,GO:0002098,GO:0003674,GO:0003824,GO:0006139,GO:0006396,GO:0006399,GO:0006400,GO:0006725,GO:0006807,GO:0008033,GO:0008150,GO:0008152,GO:0009451,GO:0009987,GO:0010467,GO:0016070,GO:0016740,GO:0016785,GO:0034470,GO:0034641,GO:0034660,GO:0043170,GO:0043412,GO:0043828,GO:0044237,GO:0044238,GO:0044260,GO:0046483,GO:0071704,GO:0090304,GO:1901360	K06917		COG2603	S	Catalyzes the transfer of selenium from selenophosphate for conversion of 2-thiouridine to 2-selenouridine at the wobble position in tRNA (By similarity)	Selenophosphate-dependent tRNA 2-selenouridine synthase	Selenocysteine metabolism
KKC1_RS03200	KKC1_07080	NZ_BDGJ01000018.1	98225	100561	-	2337	377.5	491.83	553.83	666	0.0444507	0.984973		protein coding	WP_088553061.1	DNA translocase FtsK	264732.Moth_1072	9.9e-275	909.9	FTSK	GO:0000166,GO:0000910,GO:0000920,GO:0001882,GO:0001883,GO:0003674,GO:0003676,GO:0003677,GO:0003824,GO:0005488,GO:0005524,GO:0005575,GO:0005623,GO:0005886,GO:0005887,GO:0006139,GO:0006152,GO:0006163,GO:0006195,GO:0006200,GO:0006355,GO:0006725,GO:0006753,GO:0006793,GO:0006796,GO:0006807,GO:0006950,GO:0006970,GO:0007049,GO:0007059,GO:0008094,GO:0008150,GO:0008152,GO:0009056,GO:0009116,GO:0009117,GO:…	K03466		COG1674	D	cell division protein FtsK	DNA translocase FtsK
KKC1_RS03205	KKC1_07090	NZ_BDGJ01000018.1	100663	101433	-	771	153	186.5	373.5	407.5	-0.66832	0.459653		protein coding	WP_088553062.1	undecaprenyl-diphosphate phosphatase	643648.Slip_1037	2.4e-79	263.6	UPPP	GO:0005575,GO:0005623,GO:0005886,GO:0008150,GO:0009636,GO:0016020,GO:0042221,GO:0044464,GO:0046677,GO:0050896,GO:0071944	K06153	UDCPDP,UDCPDPex	COG1968	V	Catalyzes the dephosphorylation of undecaprenyl diphosphate (UPP). Confers resistance to bacitracin (By similarity)	Undecaprenyl-diphosphatase (EC 3.6.1.27)
KKC1_RS03210	KKC1_07100	NZ_BDGJ01000018.1	101443	103095	-	1653	1728.75	1146.5	3045.83	3714.5	-0.647189	0.5253		protein coding	WP_088553070.1	Na/Pi cotransporter family protein	626939.HMPREF9443_02058	1e-183	607.2			K03324	PIt7ipp	COG1283	P	Na Pi-cotransporter	Sodium-dependent phosphate transporter	NhaA, NhaD and Sodium-dependent phosphate transporters; Phosphate metabolism
KKC1_RS03215	KKC1_07110	NZ_BDGJ01000019.1	32	475	+	444	80.5	148.83	158	285	-0.420968	0.738652		protein coding	WP_088553079.1	hypothetical protein	696369.DesniDRAFT_2084	2.1e-63	208.8	HISD	GO:0005575,GO:0005618,GO:0005623,GO:0008150,GO:0030312,GO:0040007,GO:0044464,GO:0071944	K00013,K15509	HISTD	COG0141	E	Catalyzes the sequential NAD-dependent oxidations of L- histidinol to L-histidinaldehyde and then to L-histidine (By similarity)	Histidinol dehydrogenase (EC 1.1.1.23)	Histidine Biosynthesis
KKC1_RS03220	KKC1_07120	NZ_BDGJ01000019.1	495	1088	+	594	33.5	84	115	233	-1.0461	0.249414		protein coding	WP_088553071.1	imidazoleglycerol-phosphate dehydratase HisB	696369.DesniDRAFT_1665	2.6e-85	281.3	HISB	GO:0000105,GO:0003674,GO:0003824,GO:0004401,GO:0004424,GO:0005575,GO:0005622,GO:0005623,GO:0005737,GO:0006082,GO:0006520,GO:0006547,GO:0006725,GO:0006793,GO:0006796,GO:0006807,GO:0008150,GO:0008152,GO:0008652,GO:0009058,GO:0009987,GO:0016053,GO:0016311,GO:0016787,GO:0016788,GO:0016791,GO:0016829,GO:0016835,GO:0016836,GO:0018130,GO:0019438,GO:0019752,GO:0034641,GO:0040007,GO:0042578,GO:0043436,GO:…	K01089,K01693	HISTP,IGPDH,IGPDH_1	COG0131	E	imidazole-glycerol-phosphate dehydratase	Imidazoleglycerol-phosphate dehydratase (EC 4.2.1.19)	Histidine Biosynthesis
KKC1_RS03225	KKC1_07130	NZ_BDGJ01000019.1	1109	1717	+	609	38	74	189.5	262	-1.49366	0.0461905		protein coding	WP_088553072.1	imidazole glycerol phosphate synthase subunit HisH	498761.HM1_3047	3.7e-92	303.7	HISH	GO:0005575,GO:0005618,GO:0005622,GO:0005623,GO:0005737,GO:0008150,GO:0030312,GO:0040007,GO:0044424,GO:0044464,GO:0071944	K02501	GLUPRT,HSTPTr,IG3PS,PHETA1,TYRTA	COG0118	E	IGPS catalyzes the conversion of PRFAR and glutamine to IGP, AICAR and glutamate. The HisH subunit provides the glutamine amidotransferase activity that produces the ammonia necessary to HisF for the synthesis of IGP and AICAR (By similarity)	Imidazole glycerol phosphate synthase amidotransferase subunit (EC 2.4.2.-)	Histidine Biosynthesis
KKC1_RS03230	KKC1_07140	NZ_BDGJ01000019.1	1711	2445	+	735	78.5	156	229	491.5	-1.08659	0.2035		protein coding	WP_088553073.1	1-(5-phosphoribosyl)-5-[(5-phosphoribosylamino)methylideneamino]imidazole-4-carboxamide isomerase	485916.Dtox_0756	7.7e-103	339.3	HISA	GO:0000105,GO:0003674,GO:0003824,GO:0003949,GO:0005575,GO:0005622,GO:0005623,GO:0005737,GO:0006082,GO:0006520,GO:0006547,GO:0006725,GO:0006807,GO:0006950,GO:0006974,GO:0008150,GO:0008152,GO:0008652,GO:0009058,GO:0009987,GO:0016053,GO:0016853,GO:0016860,GO:0016861,GO:0018130,GO:0019438,GO:0019752,GO:0033554,GO:0034641,GO:0043436,GO:0044237,GO:0044238,GO:0044249,GO:0044281,GO:0044283,GO:0044424,GO:…	K01814	PRMICI	COG0106	E	Phosphoribosylformimino-5-aminoimidazole carboxamide ribotide isomerase	Phosphoribosylformimino-5-aminoimidazole carboxamide ribotide isomerase (EC 5.3.1.16)	Chorismate: Intermediate for synthesis of Tryptophan, PAPA antibiotics, PABA, 3-hydroxyanthranilate and more.; Histidine Biosynthesis
KKC1_RS03235	KKC1_07150	NZ_BDGJ01000019.1	2447	3211	+	765	128.5	268	223.5	529.5	-0.393258	0.776182		protein coding	WP_088553074.1	imidazole glycerol phosphate synthase subunit HisF	498761.HM1_3045	1.3e-130	430.4	HISF	GO:0000105,GO:0000107,GO:0003674,GO:0003824,GO:0005575,GO:0005622,GO:0005623,GO:0005737,GO:0006082,GO:0006520,GO:0006547,GO:0006725,GO:0006807,GO:0008150,GO:0008152,GO:0008652,GO:0009058,GO:0009382,GO:0009987,GO:0016053,GO:0016740,GO:0016757,GO:0016763,GO:0018130,GO:0019438,GO:0019752,GO:0032991,GO:0034641,GO:0043234,GO:0043436,GO:0044237,GO:0044238,GO:0044249,GO:0044281,GO:0044283,GO:0044424,GO:…	K01663,K02500,K11755	IG3PS,IG3PS_1,PRAMPC,PRATPP	COG0107	E	IGPS catalyzes the conversion of PRFAR and glutamine to IGP, AICAR and glutamate. The HisF subunit catalyzes the cyclization activity that produces IGP and AICAR from PRFAR using the ammonia provided by the HisH subunit (By similarity)	Imidazole glycerol phosphate synthase cyclase subunit HisF
KKC1_RS03240	KKC1_07160	NZ_BDGJ01000019.1	3202	3861	+	660	118	194.83	297.5	488.5	-0.797047	0.346415		protein coding	WP_088553075.1	bifunctional phosphoribosyl-AMP cyclohydrolase/phosphoribosyl-ATP diphosphatase HisIE	1009370.ALO_02546	1.2e-85	282.7	HISI	GO:0000105,GO:0003674,GO:0003824,GO:0004635,GO:0004636,GO:0005575,GO:0005622,GO:0005623,GO:0005737,GO:0006082,GO:0006520,GO:0006547,GO:0006725,GO:0006807,GO:0008150,GO:0008152,GO:0008652,GO:0009058,GO:0009987,GO:0016053,GO:0016462,GO:0016787,GO:0016810,GO:0016814,GO:0016817,GO:0016818,GO:0018130,GO:0019238,GO:0019438,GO:0019752,GO:0034641,GO:0043436,GO:0044237,GO:0044238,GO:0044249,GO:0044281,GO:…	K01496,K11755	PRAMPC,PRAMPC_1,PRATPP	COG0139,COG0140	E	Phosphoribosyl-amp cyclohydrolase	Phosphoribosyl-AMP cyclohydrolase (EC 3.5.4.19) / Phosphoribosyl-ATP pyrophosphatase (EC 3.6.1.31)	Histidine Biosynthesis; Histidine Biosynthesis; Riboflavin synthesis cluster
KKC1_RS03245	KKC1_07170	NZ_BDGJ01000019.1	3900	4439	+	540	19	23.83	90.5	109.5	-1.68228	0.0203338		protein coding	WP_088553076.1	hypothetical protein	931626.Awo_c26740	2.3e-34	109						S		hypothetical protein
KKC1_RS03250	KKC1_07180	NZ_BDGJ01000019.1	4589	6709	+	2121	432	549.83	744	978.5	-0.27137	0.875263		protein coding	WP_088553077.1	DNA helicase PcrA	635013.TherJR_0848	6.8e-294	970.8	UVRD	GO:0000018,GO:0000166,GO:0000287,GO:0003674,GO:0003678,GO:0003824,GO:0004003,GO:0004386,GO:0005488,GO:0005575,GO:0005618,GO:0005622,GO:0005623,GO:0005886,GO:0006139,GO:0006152,GO:0006163,GO:0006195,GO:0006200,GO:0006259,GO:0006281,GO:0006302,GO:0006725,GO:0006753,GO:0006793,GO:0006796,GO:0006807,GO:0006950,GO:0006974,GO:0008026,GO:0008094,GO:0008150,GO:0008152,GO:0009056,GO:0009116,GO:0009117,GO:…	K03657		COG0210	L	ATP-dependent DNA helicase pcra	ATP-dependent DNA helicase UvrD/PcrA (EC 3.6.4.12)
KKC1_RS03255	KKC1_07190	NZ_BDGJ01000019.1	6732	8735	+	2004	718.5	834.33	903	1364	0.00781244	0.998655		protein coding	WP_088553078.1	NAD-dependent DNA ligase LigA	760568.Desku_1684	2.2e-288	954.7	LIGA	GO:0000287,GO:0003674,GO:0003824,GO:0003909,GO:0003911,GO:0005488,GO:0005575,GO:0005618,GO:0005622,GO:0005623,GO:0005737,GO:0005829,GO:0005886,GO:0006139,GO:0006259,GO:0006260,GO:0006266,GO:0006281,GO:0006310,GO:0006725,GO:0006807,GO:0006950,GO:0006974,GO:0008150,GO:0008152,GO:0009058,GO:0009059,GO:0009987,GO:0016020,GO:0016874,GO:0016886,GO:0030312,GO:0033554,GO:0034641,GO:0034645,GO:0040007,GO:…	K01972	NADDP	COG0272	L	DNA ligase that catalyzes the formation of phosphodiester linkages between 5'-phosphoryl and 3'-hydroxyl groups in double-stranded DNA using NAD as a coenzyme and as the energy source for the reaction. It is essential for DNA replication and repair of damaged DNA (By similarity)	DNA ligase (NAD(+)) (EC 6.5.1.2)
KKC1_RS03260	KKC1_07210	NZ_BDGJ01000020.1	111	2291	-	2181	342.5	638.5	1722.75	1929	-1.39338	0.0392216		protein coding	WP_088553123.1	4Fe-4S dicluster domain-containing protein	351605.Gura_0152	1.4e-248	817.4					COG0247,COG1139	C	Lactate utilization protein B C	Predicted L-lactate dehydrogenase, Fe-S oxidoreductase subunit YkgE / Predicted L-lactate dehydrogenase, Iron-sulfur cluster-binding subunit YkgF	Lactate utilization; Lactate utilization
KKC1_RS03265	KKC1_07220	NZ_BDGJ01000020.1	2297	2839	-	543	105	146.5	396.5	434	-1.19905	0.0764451		protein coding	WP_088553080.1	lactate utilization protein B/C	207559.Dde_3244	6e-31	98.4			K00782		COG1556	S	Uncharacterised ACR, YkgG family COG1556	Predicted L-lactate dehydrogenase, hypothetical protein subunit YkgG	Lactate utilization
KKC1_RS03270	KKC1_07230	NZ_BDGJ01000020.1	2820	4121	-	1302	245.5	275	810.5	891.83	-1.16916	0.0679743		protein coding	WP_088553081.1	(Fe-S)-binding protein	349161.Dred_1372	1.5e-148	491.2	GLCF		K11473		COG0247	C	glycolate oxidase (iron-sulfur subunit)	Predicted glycolate dehydrogenase, 2-subunit type (EC 1.1.99.14), iron-sulfur subunit GlcF
KKC1_RS03275	KKC1_07240	NZ_BDGJ01000020.1	4133	5515	-	1383	245	306.5	838.5	875.83	-1.10686	0.0878498		protein coding	WP_088553082.1	FAD-binding protein	401526.TcarDRAFT_1229	6.6e-196	639.7	GLCD		K00104	GLYCTO1	COG0277	C	FAD linked oxidase domain protein	Glycolate dehydrogenase (EC 1.1.99.14), subunit GlcD	Glycolate, glyoxylate interconversions
KKC1_RS03280	KKC1_07250	NZ_BDGJ01000020.1	5620	7293	-	1674	418	441	2088	2029	-1.72227	0.0102558		protein coding	WP_088553083.1	L-lactate permease	349161.Dred_2205	2.5e-265	876.9	LLDP	GO:0003674,GO:0005215,GO:0005342,GO:0006810,GO:0006811,GO:0006820,GO:0008028,GO:0008150,GO:0008509,GO:0008514,GO:0009987,GO:0015075,GO:0015129,GO:0015711,GO:0015718,GO:0015727,GO:0015849,GO:0015850,GO:0022857,GO:0022891,GO:0022892,GO:0034220,GO:0035873,GO:0044699,GO:0044763,GO:0044765,GO:0046942,GO:0046943,GO:0051179,GO:0051234,GO:0055085,GO:0071702,GO:1901618	K03303		COG1620	C	L-lactate	L-lactate permease	Lactate utilization
KKC1_RS03285	KKC1_07270	NZ_BDGJ01000020.1	7654	7839	-	186	0	1	1.5	1				protein coding	WP_088553084.1	hypothetical protein											hypothetical protein
KKC1_RS03290	KKC1_07280	NZ_BDGJ01000020.1	7849	8181	-	333	1.5	6	3.5	19	-1.01907	0.581165		protein coding	WP_088553085.1	hypothetical protein											hypothetical protein
KKC1_RS03295	KKC1_07290	NZ_BDGJ01000020.1	8238	8876	-	639	12.5	45	57	57	-0.503828	0.706667		protein coding	WP_088553086.1	endonuclease III	555079.Toce_1511	1.2e-84	279.8	NTH		K10773		COG0177	L	endonuclease III	Endonuclease III (EC 4.2.99.18)
KKC1_RS03300	KKC1_07300	NZ_BDGJ01000020.1	9030	9461	+	432	15	63	49.5	41	0.249096	0.887704		protein coding	WP_088553087.1	hypothetical protein	340099.Teth39_1620	1.1e-22	69.7						S		hypothetical protein
KKC1_RS03305	KKC1_07310	NZ_BDGJ01000020.1	9465	10301	-	837	155.5	435	484.5	512.33	-0.282087	0.857925		protein coding	WP_088553088.1	deoxyribonuclease IV	555088.DealDRAFT_3029	2.5e-112	370.2	NFO		K01151		COG0648	L	Endonuclease IV plays a role in DNA repair. It cleaves phosphodiester bonds at apurinic or apyrimidinic sites (AP sites) to produce new 5'-ends that are base-free deoxyribose 5-phosphate residues. It preferentially attacks modified AP sites created by bleomycin and neocarzinostatin (By similarity)	Endonuclease IV (EC 3.1.21.2)	DNA repair, bacterial
KKC1_RS03310	no locus tag	NZ_BDGJ01000020.1	10434	10622	-	189	31.5	38	39.5	60.67	0.0198713	0.996931		pseudogene	noprotein	hypothetical protein											hypothetical protein
KKC1_RS03315	KKC1_07330	NZ_BDGJ01000020.1	10626	11018	-	393	81	126	151	175.67	-0.138556	0.939786		protein coding	WP_088553089.1	DUF4442 domain-containing protein	272559.BF0160	4.8e-33	105.6	PAAD		K02614		COG2050	Q	phenylacetic acid degradation protein	hypothetical protein
KKC1_RS03320	KKC1_07340	NZ_BDGJ01000020.1	11187	12629	+	1443	129.5	194	136.5	121	0.837083	0.300742		protein coding	WP_088553090.1	hypothetical protein	526222.Desal_1383	1.7e-49	161.5						S	tetratricopeptide tpr_2 repeat protein	hypothetical protein
KKC1_RS03325	KKC1_07350	NZ_BDGJ01000020.1	12665	14050	-	1386	222.5	270.5	228.25	303.5	0.433999	0.728197		protein coding	WP_088553091.1	23S rRNA (uracil(1939)-C(5))-methyltransferase RlmD	292459.STH2818	2.5e-143	474.6	RLMD	GO:0000154,GO:0001510,GO:0003674,GO:0003824,GO:0005488,GO:0006139,GO:0006364,GO:0006396,GO:0006725,GO:0006807,GO:0008150,GO:0008152,GO:0008168,GO:0008169,GO:0008173,GO:0008649,GO:0008757,GO:0009451,GO:0009987,GO:0010467,GO:0016070,GO:0016072,GO:0016436,GO:0016740,GO:0016741,GO:0022613,GO:0031167,GO:0032259,GO:0034470,GO:0034641,GO:0034660,GO:0042254,GO:0043170,GO:0043412,GO:0043414,GO:0044085,GO:…	K00557,K03212,K03215		COG2265	J	Catalyzes the formation of 5-methyl-uridine at position 1939 (m5U1939) in 23S rRNA (By similarity)	RNA methyltransferase, TrmA family
KKC1_RS03330	KKC1_07360	NZ_BDGJ01000020.1	14078	14731	-	654	100.5	96	88.5	106.5	0.565138	0.591143		protein coding	WP_088553092.1	CPBP family intramembrane metalloprotease	349161.Dred_2327	7.5e-38	118.4			K07052			S	CAAX protease self-immunity	hypothetical protein
KKC1_RS03335	KKC1_07370	NZ_BDGJ01000020.1	14789	15496	-	708	136.5	201	200.5	207.5	0.243059	0.882101		protein coding	WP_088553093.1	CPBP family intramembrane metalloprotease	264732.Moth_1913	2.5e-53	171.1			K07052		COG1266	S	Abortive infection protein	hypothetical protein
KKC1_RS03340	KKC1_07380	NZ_BDGJ01000020.1	15666	16643	-	978	349	467	418.5	439	0.452508	0.713376		protein coding	WP_088553094.1	potassium channel protein	635013.TherJR_1212	9.6e-116	379.7			K10716		COG1226	P	TrkA-N domain protein	hypothetical protein
KKC1_RS03345	KKC1_07390	NZ_BDGJ01000020.1	16739	18703	-	1965	233.5	226	278	241	0.363461	0.79286		protein coding	WP_088553095.1	glycoside hydrolase family 15 protein	358681.BBR47_37840	2.8e-272	896			K01178		COG3387	G	glycoside hydrolase 15-related	Glucoamylase (EC 3.2.1.3)	Trehalose Biosynthesis
KKC1_RS03350	KKC1_07400	NZ_BDGJ01000020.1	18867	19472	+	606	80.5	80.5	107	95	0.209754	0.899906		protein coding	WP_088553096.1	DUF4912 domain-containing protein	264732.Moth_1914	7.7e-55	176.4			K09942		COG3330	S	Inherit from COG: Rho termination	hypothetical protein
KKC1_RS03355	KKC1_07410	NZ_BDGJ01000020.1	19473	21056	+	1584	491.5	564.5	582	802.5	0.159052	0.930697		protein coding	WP_088553097.1	DUF1957 domain-containing protein	635013.TherJR_0885	1.7e-256	845.3		GO:0000271,GO:0003674,GO:0003824,GO:0003844,GO:0005975,GO:0005976,GO:0005977,GO:0005978,GO:0006073,GO:0006091,GO:0006112,GO:0008150,GO:0008152,GO:0009058,GO:0009059,GO:0009250,GO:0009987,GO:0015980,GO:0016051,GO:0016740,GO:0016757,GO:0016758,GO:0033692,GO:0034637,GO:0034645,GO:0043170,GO:0044042,GO:0044237,GO:0044238,GO:0044249,GO:0044260,GO:0044262,GO:0044264,GO:0044710,GO:0044723,GO:0055114,GO:…	K16149		COG1543	G	hydrolase family 57	Glycogen branching enzyme, GH-57-type, archaeal (EC 2.4.1.18)	Glycogen metabolism
KKC1_RS03360	KKC1_07420	NZ_BDGJ01000020.1	21094	21588	+	495	273	268.5	223.5	342	0.503573	0.660166		protein coding	WP_088553098.1	hypothetical protein											hypothetical protein
KKC1_RS03365	no locus tag	NZ_BDGJ01000020.1	21613	21810	-	198	119	75	137.5	180.5	-0.125477	0.943655		protein coding	WP_088553099.1	hypothetical protein											hypothetical protein
KKC1_RS03370	KKC1_07440	NZ_BDGJ01000020.1	21897	22370	-	474	186	165	335	268.5	-0.240285	0.88208		protein coding	WP_088553100.1	DUF1850 domain-containing protein	760568.Desku_2600	3.5e-21	65.3						S	Domain of unknown function (DUF1850)	hypothetical protein
KKC1_RS03375	KKC1_07450	NZ_BDGJ01000020.1	22367	23422	-	1056	531	442	1133	934	-0.538684	0.61879		protein coding	WP_088553101.1	C4-dicarboxylate ABC transporter substrate-binding protein	439292.Bsel_0434	9.5e-91	299.2	OCAR_7339		K07080		COG2358	P	trap transporter solute receptor taxi family	TRAP transporter solute receptor, unknown substrate 1
KKC1_RS03380	KKC1_07460	NZ_BDGJ01000020.1	23603	25684	+	2082	10.5	6	24.5	25	-1.02526	0.314955		protein coding	WP_088553102.1	PAS domain S-box protein	212717.CTC02323	3.3e-123	401.8			K02030			T	Histidine kinase	hypothetical protein
KKC1_RS03385	KKC1_07470	NZ_BDGJ01000020.1	25677	27062	+	1386	13.5	10	34.5	36	-1.03072	0.250105		protein coding	WP_088553103.1	sigma-54-dependent Fis family transcriptional regulator	439292.Bsel_0433	9.4e-158	523.6	ATOC		K07714		COG2204	T	two component, sigma54 specific, transcriptional regulator, Fis family	Response regulator of zinc sigma-54-dependent two-component system	Zinc resistance
KKC1_RS03390	KKC1_07480	NZ_BDGJ01000020.1	27367	28410	+	1044	50.5	58	42.5	73	0.4641	0.704307		protein coding	WP_088553124.1	C4-dicarboxylate ABC transporter substrate-binding protein	760568.Desku_2601	2.4e-112	370.4	SCLAV_4666		K07080		COG2358	P	trap transporter solute receptor taxi family	TRAP transporter solute receptor, TAXI family precursor	TRAP Transporter unknown substrate 9
KKC1_RS03395	KKC1_07490	NZ_BDGJ01000020.1	28410	28934	+	525	33.5	25	30	41.5	0.276222	0.858627		protein coding	WP_088553104.1	DUF1850 domain-containing protein	760568.Desku_2600	3.1e-27	85						S	Domain of unknown function (DUF1850)	hypothetical protein
KKC1_RS03400	KKC1_07500	NZ_BDGJ01000020.1	28931	30838	+	1908	122	100.5	142.5	166.5	0.0904668	0.959597		protein coding	WP_088553105.1	C4-dicarboxylate ABC transporter permease	760568.Desku_3253	1e-221	733.1					COG4666	S	trap transporter, 4tm 12tm fusion protein	TRAP-type uncharacterized transport system, fused permease component	TRAP Transporter unknown substrate 9
KKC1_RS03405	KKC1_07510	NZ_BDGJ01000020.1	30984	33464	-	2481	13	27	24	27.5	0.147985	0.929806		protein coding	WP_088553106.1	nucleotidyltransferase	395961.Cyan7425_1501	3e-219	718.2			K16881		COG1109,COG1208	M	Mannose-1-phosphate guanyltransferase	Mannose-1-phosphate guanylyltransferase / Phosphomannomutase (EC 5.4.2.8)
KKC1_RS03410	KKC1_07520	NZ_BDGJ01000020.1	33464	34810	-	1347	4	5	0	2.5	2.25993	0.192247		protein coding	WP_088553107.1	glycosyltransferase family 1 protein	309799.DICTH_1321	6.3e-120	391.6			K15521,K16150		COG0438,COG0494	M	Glycosyl transferase (Group 1	Glycosyltransferase
KKC1_RS03415	KKC1_07530	NZ_BDGJ01000020.1	35001	35993	+	993	5	3	4	5	0.365845	0.86794		protein coding	WP_088553108.1	galactose-1-phosphate uridylyltransferase	481448.Minf_1939	9.3e-85	272.6			K00965		COG1085	G	Galactose-1-phosphate uridyl transferase, N-terminal domain	Galactose-1-phosphate uridylyltransferase (EC 2.7.7.10)
KKC1_RS03420	KKC1_07540	NZ_BDGJ01000020.1	36007	37488	+	1482	14.5	15.5	13	9	0.967811	0.33224		protein coding	WP_088553109.1	glycogen synthase GlgA	264732.Moth_1936	1.7e-235	778.2	GLGA	GO:0000271,GO:0003674,GO:0003824,GO:0004373,GO:0005975,GO:0005976,GO:0005977,GO:0005978,GO:0006073,GO:0006091,GO:0006112,GO:0006950,GO:0006974,GO:0008150,GO:0008152,GO:0008194,GO:0009011,GO:0009058,GO:0009059,GO:0009250,GO:0009987,GO:0015980,GO:0016051,GO:0016740,GO:0016757,GO:0016758,GO:0033554,GO:0033692,GO:0034637,GO:0034645,GO:0035251,GO:0043170,GO:0044042,GO:0044237,GO:0044238,GO:0044249,GO:…	K00703,K01176	GLCS1	COG0297	G	Synthesizes alpha-1,4-glucan chains using ADP-glucose (By similarity)	Glycogen synthase, ADP-glucose transglucosylase (EC 2.4.1.21)	Glycogen metabolism
KKC1_RS03425	KKC1_07550	NZ_BDGJ01000020.1	37590	37913	-	324	24.5	28.5	26	42	0.189016	0.909971		protein coding	WP_088553125.1	carbohydrate-binding protein	264732.Moth_1937	3.9e-51	163.4						S	Carbohydrate-binding family 25 protein	carbohydrate binding family 25
KKC1_RS03430	KKC1_07560	NZ_BDGJ01000020.1	38142	39044	-	903	42.5	42.5	52.5	79.5	-0.076407	0.966994		protein coding	WP_088553110.1	ABC transporter permease	479434.Sthe_3429	5.1e-108	349.8		GO:0005575,GO:0016020	K02034		COG1173	P	binding-protein-dependent transport systems inner membrane component	Dipeptide transport system permease protein DppC (TC 3.A.1.5.2)	ABC transporter dipeptide (TC 3.A.1.5.2)
KKC1_RS03435	KKC1_07570	NZ_BDGJ01000020.1	39055	40059	-	1005	61	58	89	91.5	-0.054547	0.979664		protein coding	WP_088553111.1	ABC transporter permease	743525.TSC_c05030	1.9e-131	427.7	DPPB	GO:0003674,GO:0005215,GO:0005575,GO:0005623,GO:0005886,GO:0006810,GO:0006857,GO:0008150,GO:0015197,GO:0015198,GO:0015833,GO:0016020,GO:0016021,GO:0022892,GO:0031224,GO:0032991,GO:0042886,GO:0042936,GO:0042938,GO:0043190,GO:0043234,GO:0044425,GO:0044464,GO:0044699,GO:0044765,GO:0051179,GO:0051234,GO:0071702,GO:0071705,GO:0071944	K02033,K12369,K19227	ALAALAabcpp,CGLYabcpp,PROGLYabcpp	COG0601	E, P	binding-protein-dependent transport system inner membrane protein	Dipeptide transport system permease protein DppB (TC 3.A.1.5.2)	ABC transporter dipeptide (TC 3.A.1.5.2)
KKC1_RS03440	KKC1_07580	NZ_BDGJ01000020.1	40158	41777	-	1620	260.5	311	319.5	310	0.38943	0.768608		protein coding	WP_088553112.1	ABC transporter substrate-binding protein	1042163.BRLA_c44190	2.8e-207	681.3	DPPA	GO:0003674,GO:0003824,GO:0005215,GO:0005488,GO:0005575,GO:0005623,GO:0005886,GO:0006139,GO:0006152,GO:0006163,GO:0006195,GO:0006200,GO:0006725,GO:0006753,GO:0006793,GO:0006796,GO:0006807,GO:0006810,GO:0006857,GO:0008150,GO:0008152,GO:0009056,GO:0009116,GO:0009117,GO:0009119,GO:0009123,GO:0009125,GO:0009126,GO:0009128,GO:0009141,GO:0009143,GO:0009144,GO:0009146,GO:0009150,GO:0009154,GO:0009158,GO:…	K02035,K12368,K15580,K15584,K19226	ALAALAabcpp,CGLYabcpp,PROGLYabcpp	COG0747	E	ABC transporter	Dipeptide-binding ABC transporter, periplasmic substrate-binding component (TC 3.A.1.5.2)	ABC transporter dipeptide (TC 3.A.1.5.2); Bacterial Chemotaxis
KKC1_RS03445	KKC1_07590	NZ_BDGJ01000020.1	41873	42838	-	966	36	62.5	38	40.5	0.837333	0.316409		protein coding	WP_088553113.1	dipeptide ABC transporter ATP-binding protein	635013.TherJR_0800	2.1e-161	533.2	APPF		K02032,K10823		COG4608	E	(ABC) transporter	Oligopeptide transport ATP-binding protein OppF (TC 3.A.1.5.1)	ABC transporter oligopeptide (TC 3.A.1.5.1)
KKC1_RS03450	KKC1_07600	NZ_BDGJ01000020.1	42854	43819	-	966	82	60	51	60	0.923164	0.261593		protein coding	WP_088553114.1	ABC transporter ATP-binding protein	644966.Tmar_1704	1.4e-175	578.6			K02031,K02032,K15583,K15587		COG0444,COG4608	E, P	ABC transporter	Oligopeptide transport ATP-binding protein OppD (TC 3.A.1.5.1)	ABC transporter oligopeptide (TC 3.A.1.5.1)
KKC1_RS03455	KKC1_07610	NZ_BDGJ01000020.1	43959	44588	-	630	113	120	219.5	288.5	-0.571702	0.583684		protein coding	WP_088553115.1	response regulator	246194.CHY_1125	3.1e-90	291.3					COG0745	T	response regulator	Response regulator
KKC1_RS03460	KKC1_07620	NZ_BDGJ01000020.1	44566	45942	-	1377	144.5	121	267	227	-0.347435	0.805756		protein coding	WP_088553116.1	sensor histidine kinase	635013.TherJR_0797	2.3e-98	320.1					COG0642	T	Histidine kinase	hypothetical protein
KKC1_RS03465	KKC1_07630	NZ_BDGJ01000020.1	45961	46548	-	588	68.5	72	159	165	-0.664014	0.470232		protein coding	WP_088553117.1	hypothetical protein	635013.TherJR_0796	6.8e-52	166.6						S		hypothetical protein
KKC1_RS03470	KKC1_07640	NZ_BDGJ01000020.1	46698	47699	-	1002	747	1071	2536.5	2395	-0.926416	0.19636		protein coding	WP_088553118.1	isocitrate dehydrogenase (NAD(+))	760568.Desku_1672	1.5e-176	583.1	ICD		K00030,K00052	ICDHx	COG0473	E	Catalyzes the oxidation of 3-carboxy-2-hydroxy-4- methylpentanoate (3-isopropylmalate) to 3-carboxy-4-methyl-2- oxopentanoate. The product decarboxylates to 4-methyl-2 oxopentanoate (By similarity)	Isocitrate dehydrogenase [NAD] (EC 1.1.1.41)
KKC1_RS03475	KKC1_07650	NZ_BDGJ01000020.1	47753	48892	-	1140	1745.5	1886	4939.5	3783.83	-0.739717	0.409415		protein coding	WP_088553119.1	homocitrate synthase	309799.DICTH_1519	3.5e-183	601.2	NIFV		K01666,K02594	HOPNTAL	COG0119	E	homocitrate synthase	Re face-specific citrate synthase (EC 2.3.3.3)
KKC1_RS03480	KKC1_07680	NZ_BDGJ01000020.1	49450	50889	-	1440	2106	2315.5	3118.33	3468	-0.0324789	0.989602		protein coding	WP_088553120.1	Asp-tRNA(Asn)/Glu-tRNA(Gln) amidotransferase subunit GatB	635013.TherJR_0872	5.7e-257	849.1	GATB		K02434		COG0064	J	Allows the formation of correctly charged Asn-tRNA(Asn) or Gln-tRNA(Gln) through the transamidation of misacylated Asp- tRNA(Asn) or Glu-tRNA(Gln) in organisms which lack either or both of asparaginyl-tRNA or glutaminyl-tRNA synthetases. The reaction takes place in the presence of glutamine and ATP through an activated phospho-Asp-tRNA(Asn) or phospho-Glu-tRNA(Gln) (By similarity)	Aspartyl-tRNA(Asn) amidotransferase subunit B (EC 6.3.5.6) @ Glutamyl-tRNA(Gln) amidotransferase subunit B (EC 6.3.5.7)	tRNA aminoacylation, Asp and Asn; tRNA aminoacylation, Glu and Gln
KKC1_RS03485	KKC1_07690	NZ_BDGJ01000020.1	50889	52358	-	1470	3113.5	3308.5	2565.83	3547.5	0.627478	0.523033		protein coding	WP_088553121.1	Asp-tRNA(Asn)/Glu-tRNA(Gln) amidotransferase subunit GatA	401526.TcarDRAFT_2674	1.4e-234	769.3	GATA	GO:0008150,GO:0040007	K02433		COG0154	J	Allows the formation of correctly charged Gln-tRNA(Gln) through the transamidation of misacylated Glu-tRNA(Gln) in organisms which lack glutaminyl-tRNA synthetase. The reaction takes place in the presence of glutamine and ATP through an activated gamma-phospho-Glu-tRNA(Gln) (By similarity)	Aspartyl-tRNA(Asn) amidotransferase subunit A (EC 6.3.5.6) @ Glutamyl-tRNA(Gln) amidotransferase subunit A (EC 6.3.5.7)	tRNA aminoacylation, Asp and Asn; tRNA aminoacylation, Glu and Gln
KKC1_RS03490	KKC1_07700	NZ_BDGJ01000020.1	52371	52652	-	282	652	798.5	1086.75	1205.5	-0.126403	0.948109		protein coding	WP_088553122.1	Asp-tRNA(Asn)/Glu-tRNA(Gln) amidotransferase subunit GatC	246194.CHY_1101	4.3e-39	127.1	GATC		K02435		COG0721	J	Allows the formation of correctly charged Asn-tRNA(Asn) or Gln-tRNA(Gln) through the transamidation of misacylated Asp- tRNA(Asn) or Glu-tRNA(Gln) in organisms which lack either or both of asparaginyl-tRNA or glutaminyl-tRNA synthetases. The reaction takes place in the presence of glutamine and ATP through an activated phospho-Asp-tRNA(Asn) or phospho-Glu-tRNA(Gln) (By similarity)	Aspartyl-tRNA(Asn) amidotransferase subunit C (EC 6.3.5.6) @ Glutamyl-tRNA(Gln) amidotransferase subunit C (EC 6.3.5.7)	tRNA aminoacylation, Asp and Asn; tRNA aminoacylation, Glu and Gln
KKC1_RS03495	KKC1_07720	NZ_BDGJ01000022.1	128	497	+	370	1434.4	2032.63	3024.35	3182.65	-0.320562	0.832917		pseudogene	noprotein	hypothetical protein											hypothetical protein
KKC1_RS03500	KKC1_07740	NZ_BDGJ01000023.1	351	1829	+	1479	339	420	584.5	545	-0.0494312	0.984248		protein coding	WP_088553126.1	aminotransferase class V-fold PLP-dependent enzyme	696369.DesniDRAFT_0266	3e-133	440.9	SPEA	GO:0005575,GO:0005622,GO:0005623,GO:0005737,GO:0044424,GO:0044464	K01582,K01583,K01585	ARGDC,LYSDC,ORNDC	COG1982	E	decarboxylase	hypothetical protein
KKC1_RS03505	KKC1_07750	NZ_BDGJ01000023.1	1853	2467	+	615	122.5	157	180.5	153	0.262492	0.872608		protein coding	WP_088553127.1	dTMP kinase	360911.EAT1b_1706	2e-64	213	TMK	GO:0003674,GO:0003824,GO:0004798,GO:0005575,GO:0005622,GO:0005623,GO:0005737,GO:0006139,GO:0006220,GO:0006221,GO:0006233,GO:0006235,GO:0006725,GO:0006753,GO:0006793,GO:0006796,GO:0006807,GO:0008150,GO:0008152,GO:0009058,GO:0009117,GO:0009132,GO:0009133,GO:0009138,GO:0009139,GO:0009141,GO:0009142,GO:0009147,GO:0009148,GO:0009165,GO:0009186,GO:0009189,GO:0009196,GO:0009197,GO:0009200,GO:0009202,GO:…	K00943	DTMPK,TMDK1,URIDK2r	COG0125	F	Phosphorylation of dTMP to form dTDP in both de novo and salvage pathways of dTTP synthesis (By similarity)	Thymidylate kinase (EC 2.7.4.9)	CBSS-393133.3.peg.2787; pyrimidine conversions
KKC1_RS03510	KKC1_07760	NZ_BDGJ01000023.1	2506	3483	+	978	226	275.5	657	479.5	-0.667061	0.474005		protein coding	WP_088553128.1	DNA polymerase III subunit delta'	485916.Dtox_0101	7.6e-73	238.7	HOLB		K02341		COG2812	L	DNA polymerase iii	DNA polymerase III delta prime subunit (EC 2.7.7.7)
KKC1_RS03515	KKC1_07770	NZ_BDGJ01000023.1	3497	4303	+	807	102.5	102.33	253.5	191.5	-0.589528	0.579288		protein coding	WP_088553129.1	stage 0 sporulation protein	235909.GK0026	4.7e-120	395.1	YAAT	GO:0005575,GO:0005622,GO:0005623,GO:0005737,GO:0044424,GO:0044464			COG1774	S	psp1 domain protein	Stage 0 sporulation protein YaaT
KKC1_RS03520	KKC1_07780	NZ_BDGJ01000023.1	4318	4611	+	294	58.5	92.83	101.5	107	0.0521854	0.980217		protein coding	WP_088553130.1	DUF972 domain-containing protein	264732.Moth_0045	8.9e-27	83.7						S	Protein of unknown function (DUF972)	hypothetical protein
KKC1_RS03525	KKC1_07790	NZ_BDGJ01000023.1	4654	5388	+	735	120.5	186.83	194.5	205.5	0.134024	0.942577		protein coding	WP_088553131.1	tRNA1(Val) (adenine(37)-N6)-methyltransferase	635013.TherJR_0090	2.7e-68	224.4	YABB		K00564,K07461,K15460		COG4123	L	Methyltransferase	tRNA (adenine37-N(6))-methyltransferase TrmN6 (EC 2.1.1.223)	RNA methylation
KKC1_RS03530	KKC1_07800	NZ_BDGJ01000023.1	5427	6278	+	852	116.5	154.5	150.5	160.5	0.327298	0.825483		protein coding	WP_088553132.1	16S rRNA (cytidine(1402)-2'-O)-methyltransferase	264732.Moth_0046	2.7e-102	338.5	RSMI	GO:0000154,GO:0000451,GO:0000453,GO:0001510,GO:0003674,GO:0003824,GO:0005575,GO:0005622,GO:0005623,GO:0005737,GO:0005886,GO:0006139,GO:0006364,GO:0006396,GO:0006725,GO:0006807,GO:0008150,GO:0008152,GO:0008168,GO:0008171,GO:0008173,GO:0008649,GO:0008757,GO:0009451,GO:0009987,GO:0010467,GO:0016020,GO:0016070,GO:0016072,GO:0016434,GO:0016740,GO:0016741,GO:0022613,GO:0031167,GO:0032259,GO:0034470,GO:…	K07056		COG0313	G	Catalyzes the 2'-O-methylation of the ribose of cytidine 1402 (C1402) in 16S rRNA (By similarity)	16S rRNA (cytidine(1402)-2&#39;-O)-methyltransferase (EC 2.1.1.198)
KKC1_RS03535	KKC1_07810	NZ_BDGJ01000023.1	6390	6641	-	252	16171.5	10140	12592.3	15831	0.480955	0.727283		protein coding	WP_088553133.1	AbrB/MazE/SpoVT family DNA-binding domain-containing protein	635013.TherJR_0092	1e-48	156	ABRB		K06284		COG2002	K	Transcriptional regulator, abrb family	Transition state regulatory protein AbrB
KKC1_RS03540	KKC1_07830	NZ_BDGJ01000023.1	7105	9033	+	1929	6244.5	5345.5	4076	3115.83	1.23132	0.127986		protein coding	WP_088553134.1	methionine--tRNA ligase	264732.Moth_0048	0	1046.4	METG	GO:0003674,GO:0003824,GO:0004812,GO:0004825,GO:0005575,GO:0005622,GO:0005623,GO:0005737,GO:0005886,GO:0008150,GO:0008152,GO:0016020,GO:0016874,GO:0016875,GO:0016876,GO:0040007,GO:0044424,GO:0044464,GO:0071944	K01874		COG0073,COG0143	J	Is required not only for elongation of protein synthesis but also for the initiation of all mRNA translation through initiator tRNA(fMet) aminoacylation (By similarity)	Methionyl-tRNA synthetase (EC 6.1.1.10)	tRNA aminoacylation, Met
KKC1_RS03545	KKC1_07840	NZ_BDGJ01000023.1	9035	9799	+	765	1348.5	1562.5	956.5	920.83	1.1636	0.0699014		protein coding	WP_088553135.1	TatD family deoxyribonuclease	491915.Aflv_0033	2.7e-100	331.7	TATD		K03424		COG0084	L	Hydrolase, tatD family	Uncharacterized metal-dependent hydrolase YcfH
KKC1_RS03550	KKC1_07850	NZ_BDGJ01000023.1	10002	10919	+	918	577.5	753	643.5	484.5	0.747448	0.373857		protein coding	WP_088553167.1	DUF348 domain-containing protein	264732.Moth_0051	1.1e-94	310.6	YABE				COG3583,COG3584	M	domain protein	Cell wall-binding protein
KKC1_RS03555	KKC1_07860	NZ_BDGJ01000023.1	11048	11941	+	894	907.5	715.5	267	274.5	2.14732	0.00497975		protein coding	WP_088553136.1	16S rRNA (adenine(1518)-N(6)/adenine(1519)-N(6))-dimethyltransferase RsmA	349161.Dred_0077	1.4e-97	322.8	RSMA	GO:0000028,GO:0000154,GO:0000179,GO:0001510,GO:0003674,GO:0003676,GO:0003677,GO:0003690,GO:0003723,GO:0003729,GO:0003824,GO:0005488,GO:0005575,GO:0005622,GO:0005623,GO:0005737,GO:0006139,GO:0006364,GO:0006396,GO:0006725,GO:0006807,GO:0006996,GO:0008150,GO:0008152,GO:0008168,GO:0008170,GO:0008173,GO:0008649,GO:0008757,GO:0009451,GO:0009987,GO:0010467,GO:0016043,GO:0016070,GO:0016072,GO:0016433,GO:…	K02528		COG0030	J	Specifically dimethylates two adjacent adenosines (A1518 and A1519) in the loop of a conserved hairpin near the 3'-end of 16S rRNA in the 30S particle. May play a critical role in biogenesis of 30S subunits (By similarity)	SSU rRNA (adenine(1518)-N(6)/adenine(1519)-N(6))-dimethyltransferase (EC 2.1.1.182)	RNA methylation
KKC1_RS03560	KKC1_07870	NZ_BDGJ01000023.1	11971	12441	+	471	969.5	543	301.5	290.5	1.93873	0.0191171		protein coding	WP_088553168.1	hypothetical protein	264732.Moth_0053	8.6e-78	251.4	YKUK		K09776		COG1978	S	Protein of unknown function (DUF458)	DUF458 domain-containing protein
KKC1_RS03565	KKC1_07890	NZ_BDGJ01000023.1	12662	13435	-	774	284	239.5	257.5	337	0.3866	0.768608		protein coding	WP_088553137.1	LysM peptidoglycan-binding domain-containing protein	373903.Hore_06410	2e-94	310.5			K01449		COG1388,COG3773	M	Cell wall hydrolase	Spore cortex-lytic enzyme, lytic transglycosylase SleB	Spore germination
KKC1_RS03570	no locus tag	NZ_BDGJ01000023.1	13712	14577	+	866	35	23	26	16	1.00907	0.309956		pseudogene	noprotein	sporulation peptidase YabG											Sporulation-specific protease YabG
KKC1_RS03575	KKC1_07920	NZ_BDGJ01000023.1	14773	15051	+	279	7240.67	5210	10199.3	11206.8	-0.20679	0.90089		protein coding	WP_088553138.1	Veg protein	264732.Moth_0057	5.5e-34	110	VEG				COG4466	S	Veg protein	Veg protein
KKC1_RS03580	KKC1_07930	NZ_BDGJ01000023.1	15336	15920	+	585	113.5	248	110.5	135.5	1.05201	0.185366		protein coding	WP_088553169.1	hypothetical protein	370438.PTH_0087	3.5e-100	328.6					COG2340	Q	Scp-like extracellular	hypothetical protein
KKC1_RS03585	KKC1_07940	NZ_BDGJ01000023.1	16046	17041	+	996	15.5	30	26.5	17.5	0.544214	0.662004		protein coding	WP_088553139.1	hypothetical protein	696369.DesniDRAFT_0519	6.6e-122	398.9						S		hypothetical protein
KKC1_RS03590	KKC1_07950	NZ_BDGJ01000023.1	17185	18597	-	1413	17	27.5	17	27	0.545463	0.638439		protein coding	WP_088553140.1	germination protein YpeB	635013.TherJR_2937	1e-129	425.8	YPEB		K06313			S	germination protein ypeb	Spore germination protein YpeB	Spore germination
KKC1_RS03595	KKC1_07960	NZ_BDGJ01000023.1	18601	19299	-	699	14.5	8.5	5	4	1.87398	0.0988832		protein coding	WP_088553141.1	spore cortex-lytic enzyme	373903.Hore_03060	2e-93	307.3	SLEB		K01449		COG3409,COG3773	M	Cell wall hydrolase	Spore cortex-lytic enzyme, lytic transglycosylase SleB	Spore germination
KKC1_RS03600	KKC1_07970	NZ_BDGJ01000023.1	19485	19673	+	189	3	4	6	16	-1.08074	0.435127		protein coding	WP_088553142.1	hypothetical protein											hypothetical protein
KKC1_RS03605	KKC1_07980	NZ_BDGJ01000023.1	19734	20015	+	282	1.5	1.5	2	0				protein coding	WP_088553143.1	hypothetical protein											hypothetical protein
KKC1_RS03610	KKC1_07990	NZ_BDGJ01000023.1	20035	20448	+	414	3	6.5	4	4	0.750513	0.648491		protein coding	WP_088553144.1	hypothetical protein	1034807.FBFL15_0657	1.2e-20	61.8						S		hypothetical protein
KKC1_RS03615	KKC1_08000	NZ_BDGJ01000023.1	20576	22117	+	1542	11.5	20	28	20.5	-0.113782	0.946589		protein coding	WP_088553145.1	DUF3794 domain-containing protein	555088.DealDRAFT_2575	7.8e-83	267.1						S	LysM	hypothetical protein
KKC1_RS03620	KKC1_08010	NZ_BDGJ01000023.1	22231	23043	+	813	6	4	2	6	0.852578	0.613932		protein coding	WP_088553170.1	electron transfer flavoprotein subunit beta	264732.Moth_0058	1e-124	411.4	ETFB	GO:0005575,GO:0005618,GO:0005622,GO:0005623,GO:0005737,GO:0005829,GO:0005886,GO:0008150,GO:0016020,GO:0030312,GO:0040007,GO:0044424,GO:0044444,GO:0044464,GO:0071944	K03521	FADMQOR,NADFADOR	COG2086	C	Electron transfer flavoprotein	Electron transfer flavoprotein, beta subunit	Acetyl-CoA fermentation to Butyrate
KKC1_RS03625	KKC1_08020	NZ_BDGJ01000023.1	23060	24079	+	1020	4	5	2.5	15.5	-0.433533	0.849594		protein coding	WP_088553146.1	electron transfer flavoprotein subunit alpha/FixB family protein	264732.Moth_0059	3e-158	519.8	FIXB		K03522	FADMQOR,NADFADOR	COG2025	C	Electron transfer flavoprotein	Electron transfer flavoprotein, alpha subunit	Acetyl-CoA fermentation to Butyrate
KKC1_RS03630	KKC1_08030	NZ_BDGJ01000023.1	24090	25388	+	1299	6.5	10.5	11.5	9.5	0.213467	0.907205		protein coding	WP_088553147.1	FAD-dependent oxidoreductase	264732.Moth_0060	4.2e-195	643.8	FIXC		K00313		COG0644	C	electron transfer flavoprotein-ubiquinone oxidoreductase	Electron transfer flavoprotein-quinone oxidoreductase
KKC1_RS03635	KKC1_08040	NZ_BDGJ01000023.1	25388	25666	+	279	4	2.5	4.5	7.5	-0.327224	0.881208		protein coding	WP_088553171.1	4Fe-4S dicluster domain-containing protein	264732.Moth_0061	1.8e-60	194.5	FIXX	GO:0008150,GO:0009292,GO:0009294,GO:0009987,GO:0044764,GO:0051704	K03855		COG2440	C	ferredoxin-like protein	Ferredoxin-like protein, FixX family
KKC1_RS03640	KKC1_08050	NZ_BDGJ01000023.1	25781	25948	+	168	902	617.5	972	573	0.522881	0.665083		protein coding	WP_088553148.1	aspartyl-phosphate phosphatase Spo0E family protein											hypothetical protein
KKC1_RS03645	KKC1_08060	NZ_BDGJ01000023.1	26021	26767	+	747	1880	1593	1376.5	1122	1.02196	0.173517		protein coding	WP_088553149.1	prolipoprotein diacylglyceryl transferase	574087.Acear_2306	2.7e-102	337.9	LGT	GO:0005575,GO:0005623,GO:0005886,GO:0016020,GO:0044464,GO:0071944	K13292		COG0682	M	Transfers the N-acyl diglyceride group on what will become the N-terminal cysteine of membrane lipoproteins (By similarity)	Prolipoprotein diacylglyceryl transferase
KKC1_RS03650	KKC1_08070	NZ_BDGJ01000023.1	26934	28508	-	1575	1086	1242.5	1895.33	1785.5	-0.12994	0.943804		protein coding	WP_088553150.1	FMN-binding glutamate synthase family protein	370438.PTH_0729	7.7e-282	927.4		GO:0003674,GO:0003824,GO:0008150,GO:0008152			COG0069	E	glutamate synthase	Glutamate synthase [NADPH] large chain (EC 1.4.1.13)	Ammonia assimilation; Glutamine, Glutamate, Aspartate and Asparagine Biosynthesis
KKC1_RS03655	KKC1_08090	NZ_BDGJ01000023.1	28770	29369	-	600	184	126.5	223.5	304.5	-0.179904	0.916318		protein coding	WP_088553151.1	ANTAR domain-containing protein	635013.TherJR_0708	5.3e-66	213.2			K07183		COG3707	T	Response regulator receiver and ANTAR domain protein	hypothetical protein
KKC1_RS03660	KKC1_08100	NZ_BDGJ01000023.1	29435	29980	-	546	42.5	34.5	27	38.5	0.796171	0.376984		protein coding	WP_088553152.1	LysM peptidoglycan-binding domain-containing protein	203119.Cthe_3006	6.6e-61	198.9	YKUD	GO:0005575,GO:0005618,GO:0005623,GO:0030312,GO:0031160,GO:0044464,GO:0071944			COG1376	M	ErfK ybiS ycfS ynhG family protein	hypothetical protein
KKC1_RS03665	KKC1_08110	NZ_BDGJ01000023.1	30119	30970	+	852	275.33	341.5	356	417	0.209919	0.907205		protein coding	WP_088553153.1	4-(cytidine 5'-diphospho)-2-C-methyl-D-erythritol kinase	264732.Moth_0072	6.7e-90	297.3	ISPE	GO:0003674,GO:0003824,GO:0006629,GO:0006720,GO:0006732,GO:0006733,GO:0006743,GO:0006744,GO:0006793,GO:0006796,GO:0008150,GO:0008152,GO:0008299,GO:0008610,GO:0009058,GO:0009108,GO:0009987,GO:0016301,GO:0016310,GO:0016740,GO:0016772,GO:0016773,GO:0040007,GO:0042180,GO:0042181,GO:0042375,GO:0044237,GO:0044238,GO:0044249,GO:0044255,GO:0044281,GO:0044283,GO:0044710,GO:0044711,GO:0045426,GO:0050515,GO:…	K00919	CDPMEK	COG1947	I	Catalyzes the phosphorylation of the position 2 hydroxy group of 4-diphosphocytidyl-2C-methyl-D-erythritol (By similarity)	4-diphosphocytidyl-2-C-methyl-D-erythritol kinase (EC 2.7.1.148)	Nonmevalonate Branch of Isoprenoid Biosynthesis
KKC1_RS03670	KKC1_08120	NZ_BDGJ01000023.1	31019	31714	+	696	261	301.5	460.5	360.5	-0.024798	0.994002		protein coding	WP_088553172.1	GntR family transcriptional regulator	635013.TherJR_0128	1.3e-117	385.9	GNTR				COG1802	K	Transcriptional regulator, GntR family	Transcriptional regulator, GntR family
KKC1_RS03675	KKC1_08130	NZ_BDGJ01000023.1	31741	32502	+	762	365	267	544.5	441	-0.0841436	0.963054		protein coding	WP_088553154.1	hypothetical protein	760568.Desku_0155	1.7e-76	248.9						S	molybdopterin-guanine dinucleotide biosynthesis protein a-like protein	hypothetical protein
KKC1_RS03680	KKC1_08150	NZ_BDGJ01000023.1	32707	33451	+	745	173	140.5	518	505	-1.14859	0.11346		pseudogene	noprotein	hypothetical protein											hypothetical protein
KKC1_RS03685	KKC1_08160	NZ_BDGJ01000023.1	33451	34674	+	1224	32	59	141	102	-0.924958	0.27207		protein coding	WP_088553155.1	threonine ammonia-lyase	760568.Desku_0156	1.1e-157	518.2	ILVA		K01754	SERD_L,THRD_L	COG1171	E	threonine	Threonine dehydratase, catabolic (EC 4.3.1.19) @ L-serine dehydratase, (PLP)-dependent (EC 4.3.1.17)	Branched-Chain Amino Acid Biosynthesis; Threonine degradation
KKC1_RS03690	KKC1_08170	NZ_BDGJ01000023.1	34808	35062	+	255	139.5	266	284.5	388.5	-0.218759	0.893261		protein coding	WP_088553156.1	septation protein SpoVG	138119.DSY0151	8.5e-44	140.9	SPOVG		K06412		COG2088	M	Could be involved in septation (By similarity)	DNA-binding protein SpoVG
KKC1_RS03695	KKC1_08180	NZ_BDGJ01000023.1	35228	36610	+	1383	538	875.5	923.5	1233.5	-0.088225	0.964028		protein coding	WP_088553157.1	bifunctional UDP-N-acetylglucosamine diphosphorylase/glucosamine-1-phosphate N-acetyltransferase GlmU	264732.Moth_0075	3.9e-182	602	GLMU	GO:0000270,GO:0000271,GO:0000287,GO:0003674,GO:0003824,GO:0003977,GO:0005488,GO:0005515,GO:0005575,GO:0005622,GO:0005623,GO:0005737,GO:0005975,GO:0005976,GO:0006022,GO:0006023,GO:0006024,GO:0006040,GO:0006047,GO:0006048,GO:0006139,GO:0006461,GO:0006629,GO:0006725,GO:0006753,GO:0006793,GO:0006796,GO:0006807,GO:0008080,GO:0008150,GO:0008152,GO:0008610,GO:0008653,GO:0009058,GO:0009059,GO:0009103,GO:…	K04042,K11528	G1PACT,UAGDP	COG1207	M	Catalyzes the last two sequential reactions in the de novo biosynthetic pathway for UDP-N-acetylglucosamine (UDP- GlcNAc). The C-terminal domain catalyzes the transfer of acetyl group from acetyl coenzyme A to glucosamine-1-phosphate (GlcN-1-P) to produce N-acetylglucosamine-1-phosphate (GlcNAc-1-P), which is converted into UDP-GlcNAc by the transfer of uridine 5- monophosphate (from uridine 5-tr…	N-acetylglucosamine-1-phosphate uridyltransferase (EC 2.7.7.23) / Glucosamine-1-phosphate N-acetyltransferase (EC 2.3.1.157)	UDP-N-acetylmuramate from Fructose-6-phosphate Biosynthesis; UDP-N-acetylmuramate from Fructose-6-phosphate Biosynthesis
KKC1_RS03700	KKC1_08200	NZ_BDGJ01000023.1	36695	37642	+	948	1148	1336.5	1303	1730	0.259226	0.88121		protein coding	WP_088553158.1	ribose-phosphate pyrophosphokinase	401526.TcarDRAFT_1414	4.7e-153	498.8	PRS	GO:0005575,GO:0005622,GO:0005623,GO:0005737,GO:0044424,GO:0044464	K00948	PRPPS	COG0462	E, F	Phosphoribosyl pyrophosphate synthase	Ribose-phosphate pyrophosphokinase (EC 2.7.6.1)	De Novo Purine Biosynthesis; Pentose phosphate pathway
KKC1_RS03705	KKC1_08210	NZ_BDGJ01000023.1	37639	38376	-	738	690	693	1836	1765.5	-0.838881	0.263286		protein coding	WP_088553159.1	photosystem reaction center subunit H	370438.PTH_0111	3.2e-57	185.1					COG3881	S	PRC-barrel domain protein	hypothetical protein
KKC1_RS03710	KKC1_08220	NZ_BDGJ01000023.1	38430	39101	+	672	1212.5	1019	2665	2966	-0.771917	0.353463		protein coding	WP_088553160.1	50S ribosomal protein L25/general stress protein Ctc	264732.Moth_0078	1.1e-60	200.9	RPLY	GO:0003674,GO:0003735,GO:0005198,GO:0005575,GO:0005622,GO:0005623,GO:0005737,GO:0005829,GO:0006412,GO:0008150,GO:0008152,GO:0009058,GO:0009059,GO:0009987,GO:0010467,GO:0019538,GO:0034645,GO:0043170,GO:0044237,GO:0044238,GO:0044249,GO:0044260,GO:0044267,GO:0044424,GO:0044444,GO:0044464,GO:0071704,GO:1901576	K02897		COG1825	J	This is one of the proteins that binds to the 5S RNA in the ribosome where it forms part of the central protuberance (By similarity)	LSU ribosomal protein L25p
KKC1_RS03715	KKC1_08230	NZ_BDGJ01000023.1	39171	39743	+	573	38	76.5	125.5	56.5	-0.202409	0.908943		protein coding	WP_088553161.1	aminoacyl-tRNA hydrolase	264732.Moth_0079	3e-64	213.1	PTH	GO:0003674,GO:0003824,GO:0004045,GO:0005575,GO:0005622,GO:0005623,GO:0005737,GO:0005886,GO:0008150,GO:0008152,GO:0016020,GO:0016787,GO:0016788,GO:0040007,GO:0044424,GO:0044464,GO:0052689,GO:0071944	K01056		COG0193	J	The natural substrate for this enzyme may be peptidyl- tRNAs which drop off the ribosome during protein synthesis (By similarity)	Peptidyl-tRNA hydrolase (EC 3.1.1.29)	Sporulation-associated proteins with broader functions; Translation termination factors bacterial
KKC1_RS03720	KKC1_08240	NZ_BDGJ01000023.1	39808	40188	+	381	44	101.5	156	102	-0.35606	0.80554		protein coding	WP_088553162.1	hypothetical protein	555088.DealDRAFT_2592	5.6e-23	71.1						S		hypothetical protein
KKC1_RS03725	KKC1_08250	NZ_BDGJ01000023.1	40325	43873	+	3549	518.5	649.33	1078.5	900.5	-0.243396	0.884795		protein coding	WP_088553173.1	transcription-repair coupling factor	264732.Moth_0081	0	1369.9	MFD	GO:0000166,GO:0000715,GO:0000716,GO:0001882,GO:0001883,GO:0003674,GO:0003676,GO:0003677,GO:0003690,GO:0003824,GO:0004386,GO:0005488,GO:0005524,GO:0005575,GO:0005622,GO:0005623,GO:0005737,GO:0005829,GO:0005886,GO:0006139,GO:0006152,GO:0006163,GO:0006195,GO:0006200,GO:0006259,GO:0006281,GO:0006283,GO:0006289,GO:0006355,GO:0006725,GO:0006753,GO:0006793,GO:0006796,GO:0006807,GO:0006950,GO:0006974,GO:…	K03723		COG1197	L	transcriptioN-repair coupling factor	Transcription-repair coupling factor	Transcription factors bacterial
KKC1_RS03730	KKC1_08260	NZ_BDGJ01000023.1	43910	44878	+	969	1181	1792	3432.5	1697	-0.309886	0.840432		protein coding	WP_088553163.1	hypothetical protein	635013.TherJR_0179	1.8e-69	228.1	PRSA	GO:0005575,GO:0005623,GO:0005886,GO:0016020,GO:0044464,GO:0071944	K01802,K03769,K07533		COG0760	O	Plays a major role in protein secretion by helping the post-translocational extracellular folding of several secreted proteins (By similarity)	hypothetical protein
KKC1_RS03735	KKC1_08270	NZ_BDGJ01000023.1	45037	45600	+	564	242	479	125	124	2.02552	0.00925501		protein coding	WP_088553164.1	stage V sporulation protein T	498761.HM1_0719	5.9e-105	342.3	SPOVT	GO:0000003,GO:0006355,GO:0008150,GO:0009889,GO:0010468,GO:0010556,GO:0019219,GO:0019222,GO:0019954,GO:0030436,GO:0031323,GO:0031326,GO:0032502,GO:0043934,GO:0044699,GO:0044767,GO:0050789,GO:0050794,GO:0051171,GO:0051252,GO:0060255,GO:0065007,GO:0080090,GO:2000112,GO:2001141	K04769		COG2002	K	stage v sporulation protein t	Stage V sporulation protein T, AbrB family transcriptional regulator (SpoVT)
KKC1_RS03740	KKC1_08280	NZ_BDGJ01000023.1	45712	47223	+	1512	246	290	392.5	392.5	-0.0190074	0.997392		protein coding	WP_088553165.1	nucleoside triphosphate pyrophosphohydrolase	760568.Desku_0203	2.7e-174	574.7	MAZG		K02428,K02499,K04765	NTPP1,NTPP10,NTPP2,NTPP3,NTPP4,NTPP5,NTPP6,NTPP7,NTPP8,NTPP9	COG3956	S	MazG family	Nucleoside triphosphate pyrophosphohydrolase MazG (EC 3.6.1.8)	Nucleoside triphosphate pyrophosphohydrolase MazG
KKC1_RS03745	KKC1_08290	NZ_BDGJ01000023.1	47292	47567	+	276	4762.5	5363.83	8744.83	12437	-0.511385	0.663678		protein coding	WP_088553174.1	HU family DNA-binding protein	264732.Moth_0085	9.9e-47	152.8	HUP		K03530		COG0776	L	DNA-binding protein	DNA-binding protein HBsu	DNA structural proteins, bacterial
KKC1_RS03750	KKC1_08300	NZ_BDGJ01000023.1	47648	47890	+	243	708.5	560.83	287	245.5	1.80741	0.014778		protein coding	WP_088553166.1	RNA-binding S4 domain-containing protein	635013.TherJR_0185	4e-26	85.2	YABO				COG1188	J	s4 domain protein	Ribosome-associated heat shock protein implicated in the recycling of the 50S subunit (S4 paralog)	DNA replication cluster 1
KKC1_RS03755	no locus tag	NZ_BDGJ01000024.1	1	135	+	135	101.67	129.58	210.83	217.5	-0.361632	0.795876		pseudogene	noprotein	transposase
KKC1_RS03760	KKC1_08310	NZ_BDGJ01000024.1	427	1554	+	1128	27	18	28	60	-0.380983	0.795571		protein coding	WP_088553175.1	hypothetical protein	635013.TherJR_1688	1e-158	521	MT1736	GO:0008150,GO:0040007			COG4825	S	thiamin pyrophosphokinase catalytic	FIG005773: conserved membrane protein ML1361
KKC1_RS03765	KKC1_08320	NZ_BDGJ01000024.1	1572	2243	+	672	8.83	3	12	26.5	-1.11274	0.397009		protein coding	WP_088553176.1	glycosyltransferase family 2 protein	269800.Tfu_3054	2.5e-56	181.9					COG0463	M	Glycosyl transferase, family 2	Glucosyl-3-phosphoglycerate synthase (EC 2.4.1.266)
KKC1_RS03770	KKC1_08330	NZ_BDGJ01000024.1	2248	3060	+	813	0.83	4.5	6.5	16.5	-1.53627	0.282317		protein coding	WP_088553177.1	hypothetical protein	643648.Slip_0446	2e-51	167.2						S		hypothetical protein
KKC1_RS03775	KKC1_08350	NZ_BDGJ01000024.1	3197	4297	+	1101	53.5	72	66.5	119	-0.015003	0.997737		protein coding	WP_088553178.1	DUF3866 domain-containing protein	643648.Slip_0448	5.3e-127	416.2						S		hypothetical protein
KKC1_RS03780	KKC1_08370	NZ_BDGJ01000024.1	4497	5063	+	567	16.5	25	56.5	64.5	-1.0147	0.191229		protein coding	WP_088553179.1	NUDIX hydrolase	580331.Thit_1105	1.5e-62	206	NUDF	GO:0003674,GO:0003824,GO:0006139,GO:0006259,GO:0006281,GO:0006725,GO:0006807,GO:0006950,GO:0006974,GO:0008150,GO:0008152,GO:0009987,GO:0033554,GO:0034641,GO:0043170,GO:0044237,GO:0044238,GO:0044260,GO:0044699,GO:0044763,GO:0046483,GO:0050896,GO:0051716,GO:0071704,GO:0090304,GO:1901360	K01515	ADPRDP,DNTPPA	COG0494	F	nudix hydrolase	ADP-ribose pyrophosphatase (EC 3.6.1.13)	CBSS-216591.1.peg.168; NAD and NADP cofactor biosynthesis global; Nudix proteins (nucleoside triphosphate hydrolases)
KKC1_RS03785	KKC1_08380	NZ_BDGJ01000024.1	5050	5748	+	699	115.5	162.5	195	297	-0.284069	0.856479		protein coding	WP_088553180.1	hypothetical protein	635013.TherJR_1669	5e-77	247.7						S		hypothetical protein
KKC1_RS03790	KKC1_08400	NZ_BDGJ01000024.1	5811	6443	+	633	41.5	54.5	82	110.5	-0.464639	0.699571		protein coding	WP_088553181.1	stage II sporulation protein M	335541.Swol_0605	1.7e-40	131.5	SPOIIM	GO:0005575,GO:0005623,GO:0005886,GO:0016020,GO:0044464,GO:0071944	K06384		COG1300	S	stage II sporulation protein m	Stage II sporulation protein M (SpoIIM)
KKC1_RS03795	KKC1_08410	NZ_BDGJ01000024.1	6507	7628	+	1122	327	544	449	597	0.25558	0.880532		protein coding	WP_088553182.1	alanine dehydrogenase	246194.CHY_0666	3.1e-160	529.1	ALD	GO:0000286,GO:0003674,GO:0003824,GO:0005575,GO:0005622,GO:0005623,GO:0005737,GO:0005829,GO:0006082,GO:0006520,GO:0006522,GO:0006524,GO:0006807,GO:0008150,GO:0008152,GO:0009056,GO:0009063,GO:0009078,GO:0009080,GO:0009653,GO:0009987,GO:0016054,GO:0016491,GO:0016638,GO:0016645,GO:0016646,GO:0019752,GO:0030154,GO:0030435,GO:0032502,GO:0043436,GO:0043934,GO:0044237,GO:0044238,GO:0044248,GO:0044281,GO:…	K00259,K00298	ALAD_L	COG0686	E	alanine dehydrogenase	Alanine dehydrogenase (EC 1.4.1.1)	Pyruvate Alanine Serine Interconversions
KKC1_RS03800	KKC1_08420	NZ_BDGJ01000024.1	7646	8980	+	1335	394	662.5	623.5	860	0.0310685	0.991236		protein coding	WP_088553183.1	sodium:alanine symporter family protein	338966.Ppro_2155	2.2e-177	581	ALAP		K03310	ALAt2r,ALAt4,DALAt2r,DSERt2,GLYt2r	COG1115	E	amino acid carrier protein	Sodium/glycine symporter GlyP
KKC1_RS03805	KKC1_08430	NZ_BDGJ01000024.1	9061	9339	+	279	168.5	363	371.5	393.5	-0.0349303	0.987359		protein coding	WP_088553184.1	hypothetical protein											hypothetical protein
KKC1_RS03810	KKC1_08440	NZ_BDGJ01000024.1	9415	10302	+	888	415	597	698.5	792.5	-0.0364628	0.98885		protein coding	WP_088553185.1	site-specific tyrosine recombinase XerD	358681.BBR47_23810	2.9e-118	387.4	XERD	GO:0003674,GO:0003824,GO:0005575,GO:0005622,GO:0005623,GO:0005737,GO:0006139,GO:0006259,GO:0006276,GO:0006310,GO:0006725,GO:0006807,GO:0008150,GO:0008152,GO:0008907,GO:0009009,GO:0009037,GO:0009987,GO:0015074,GO:0032991,GO:0034641,GO:0040007,GO:0043170,GO:0043234,GO:0044237,GO:0044238,GO:0044260,GO:0044424,GO:0044464,GO:0044699,GO:0044763,GO:0046483,GO:0048476,GO:0071139,GO:0071704,GO:0090304,GO:…	K03733,K04763		COG4974	L	Site-specific tyrosine recombinase, which acts by catalyzing the cutting and rejoining of the recombining DNA molecules. The XerC-XerD complex is essential to convert dimers of the bacterial chromosome into monomers to permit their segregation at cell division. It also contributes to the segregational stability of plasmids (By similarity)	Site-specific tyrosine recombinase XerD
KKC1_RS03815	KKC1_08450	NZ_BDGJ01000024.1	10334	11527	+	1194	193	400.5	235.5	402.5	0.411935	0.743652		protein coding	WP_088553186.1	phosphopentomutase	760568.Desku_1902	7e-179	590.1	DEOB	GO:0003674,GO:0003824,GO:0005575,GO:0005622,GO:0005623,GO:0005737,GO:0006139,GO:0006725,GO:0006807,GO:0006950,GO:0006974,GO:0008150,GO:0008152,GO:0008973,GO:0009987,GO:0016853,GO:0016866,GO:0016868,GO:0033554,GO:0034641,GO:0044237,GO:0044238,GO:0044424,GO:0044464,GO:0044699,GO:0044763,GO:0046483,GO:0050896,GO:0051716,GO:0071704,GO:1901360	K01839	PPM,PPM2	COG1015	G	Phosphotransfer between the C1 and C5 carbon atoms of pentose (By similarity)	Phosphopentomutase (EC 5.4.2.7)
KKC1_RS03820	KKC1_08460	NZ_BDGJ01000024.1	11524	12837	+	1314	245.5	521	515	669.5	-0.12654	0.943655		protein coding	WP_088553187.1	pyrimidine-nucleoside phosphorylase	621372.POTG_03101	9.7e-170	560.1	DEOA	GO:0003674,GO:0003824,GO:0005575,GO:0006139,GO:0006213,GO:0006725,GO:0006807,GO:0006950,GO:0006974,GO:0008150,GO:0008152,GO:0009032,GO:0009116,GO:0009987,GO:0016020,GO:0016154,GO:0016740,GO:0016757,GO:0016763,GO:0033554,GO:0034641,GO:0044237,GO:0044238,GO:0044281,GO:0044699,GO:0044710,GO:0044763,GO:0046483,GO:0050896,GO:0051716,GO:0055086,GO:0071704,GO:0072527,GO:1901135,GO:1901360,GO:1901564,GO:…	K00756,K00758	DURIPP,PYNP1,PYNP2r,TMDPP	COG0213	F	The enzymes which catalyze the reversible phosphorolysis of pyrimidine nucleosides are involved in the degradation of these compounds and in their utilization as carbon and energy sources, or in the rescue of pyrimidine bases for nucleotide synthesis (By similarity)	Pyrimidine-nucleoside phosphorylase (EC 2.4.2.2)	pyrimidine conversions
KKC1_RS03825	KKC1_08470	NZ_BDGJ01000024.1	12946	14100	+	1155	71	93.5	101	203.5	-0.331606	0.817607		protein coding	WP_088553193.1	D-alanyl-D-alanine carboxypeptidase	264732.Moth_1499	2.5e-122	405.3	DACF		K01286,K07258	MDDCP1ex,MDDCP2ex,MDDCP3ex,MDDCP4ex,MDDCP5ex	COG1686	M	carboxypeptidase	D-alanyl-D-alanine carboxypeptidase (EC 3.4.16.4)	CBSS-84588.1.peg.1247; Metallocarboxypeptidases (EC 3.4.17.-); Murein Hydrolases
KKC1_RS03830	KKC1_08480	NZ_BDGJ01000024.1	14436	16127	+	1692	56	71	99	91	-0.0579239	0.977892		protein coding	WP_088553188.1	carbon starvation protein A	526222.Desal_2366	3.7e-201	665.3	CSTA	GO:0005575,GO:0005623,GO:0005886,GO:0016020,GO:0044464,GO:0071944	K06200		COG1966	T	carbon starvation protein	Carbon starvation protein A	Carbon Starvation
KKC1_RS03835	KKC1_08500	NZ_BDGJ01000024.1	16342	18084	+	1743	161.5	182.5	359	542.5	-0.83431	0.289692		protein coding	WP_088553189.1	sensor histidine kinase	269799.Gmet_2698	5.7e-190	622.6	YPDA	GO:0005575,GO:0005623,GO:0005886,GO:0016020,GO:0044464,GO:0071944	K02478,K07704,K08082		COG3275	T	signal transduction histidine kinase, LytS	Autolysis histidine kinase LytS
KKC1_RS03840	KKC1_08510	NZ_BDGJ01000024.1	18142	19068	+	927	437.5	403.5	808.5	1149	-0.650492	0.478977		protein coding	WP_088553190.1	DNA-binding response regulator	498761.HM1_1675	1.6e-76	252	LYTT	GO:0000156,GO:0000160,GO:0003674,GO:0004871,GO:0005575,GO:0005622,GO:0005623,GO:0005737,GO:0007154,GO:0007165,GO:0008150,GO:0009987,GO:0023052,GO:0035556,GO:0044424,GO:0044464,GO:0044699,GO:0044700,GO:0044763,GO:0050789,GO:0050794,GO:0050896,GO:0051716,GO:0060089,GO:0065007	K02477,K07705		COG3279	T	regulatoR	Two-component transcriptional response regulator, LuxR family
KKC1_RS03845	KKC1_08520	NZ_BDGJ01000024.1	19304	20728	+	1425	451.5	559.5	2735.5	3007	-1.97329	0.00442687		protein coding	WP_088553191.1	carbon starvation protein A	349161.Dred_2956	2.6e-215	711.1	CSTA	GO:0006950,GO:0007154,GO:0008150,GO:0009267,GO:0009605,GO:0009987,GO:0009991,GO:0031667,GO:0031668,GO:0031669,GO:0033554,GO:0042594,GO:0044699,GO:0044763,GO:0050896,GO:0051716,GO:0071496	K06200		COG1966	T	carbon starvation protein	Carbon starvation protein A	Carbon Starvation
KKC1_RS03850	KKC1_08530	NZ_BDGJ01000024.1	20790	21470	-	681	64.5	38.5	115	248.5	-1.20928	0.186713		protein coding	WP_088553192.1	4Fe-4S binding protein	536233.CLO_0837	7.7e-62	200.6					COG0348	C	4Fe-4S ferredoxin iron-sulfur binding domain protein	hypothetical protein
KKC1_RS03855	KKC1_08540	NZ_BDGJ01000025.1	1	749	+	749	4636.83	5221.25	3356.83	5064.5	0.783556	0.369105		protein coding	WP_088553194.1	IS110 family transposase	273068.TTE0422	2.4e-81	265.2	DTOX_0845				COG3547	L	transposase IS116 IS110 IS902 family protein	Mobile element protein
KKC1_RS03860	KKC1_r00010	NZ_BDGJ01000027.1	114	1701	+	1588	5	33.33	36.33	24.33	-0.198578	0.924571		rRNA	noprotein	16S ribosomal RNA
KKC1_RS03865	KKC1_08560	NZ_BDGJ01000029.1	1	467	-	467	217.83	479.67	388.75	488.08	0.166971	0.924078		pseudogene	noprotein	hypothetical protein											hypothetical protein
KKC1_RS03870	KKC1_08580	NZ_BDGJ01000030.1	287	466	-	180	25	21	24	69	-0.429305	0.762811		protein coding	WP_088553195.1	hypothetical protein											hypothetical protein
KKC1_RS03875	KKC1_08590	NZ_BDGJ01000030.1	520	1092	-	573	38	45	77.5	115	-0.663852	0.476233		protein coding	WP_088553196.1	AAA family ATPase	457570.Nther_0640	5.1e-57	182.7			K06928		COG1618	F	Has nucleotide phosphatase activity towards ATP, GTP, CTP, TTP and UTP. May hydrolyze nucleoside diphosphates with lower efficiency	Hypothetical ATP-binding protein, containing DUF265 domain
KKC1_RS03880	KKC1_08600	NZ_BDGJ01000030.1	1246	1362	+	117	150.61	128.61	199	184.61	0.0929586	0.959264		protein coding	WP_088553197.1	hypothetical protein											hypothetical protein
KKC1_RS03885	KKC1_08610	NZ_BDGJ01000030.1	1596	2501	-	906	884.33	428	1073.83	675	0.159782	0.929288		protein coding	WP_088553198.1	CPBP family intramembrane metalloprotease	324602.Caur_3268	5.2e-19	60.7			K07052			S	Abortive infection protein	hypothetical protein
KKC1_RS03890	KKC1_08620	NZ_BDGJ01000030.1	2504	2794	-	291	77.83	51.5	100.33	70.5	0.151166	0.929806		protein coding	WP_088553199.1	hypothetical protein											hypothetical protein
KKC1_RS03895	KKC1_08630	NZ_BDGJ01000030.1	2980	3261	-	282	21.83	14.5	69.33	28	-0.896088	0.459986		protein coding	WP_088553200.1	hypothetical protein											hypothetical protein
KKC1_RS03900	KKC1_08640	NZ_BDGJ01000030.1	3708	4046	+	339	82.03	98.78	87.33	75.44	0.674734	0.463268		protein coding	WP_088553201.1	hypothetical protein	429009.Adeg_1134	5.5e-39	123.7			K09143		COG2164	S	Pfam:DUF369	hypothetical protein
KKC1_RS03905	KKC1_08650	NZ_BDGJ01000030.1	4222	4560	+	339	84	111	94.42	96.75	0.552985	0.60018		protein coding	WP_088553202.1	nucleotidyltransferase domain-containing protein	485916.Dtox_4035	1.5e-32	102.2						S	Nucleotidyltransferase domain	hypothetical protein
KKC1_RS03910	KKC1_08680	NZ_BDGJ01000030.1	4803	5180	-	378	80.75	146	75	104	0.857215	0.289692		protein coding	WP_088553203.1	transposase	401526.TcarDRAFT_2640	2.5e-58	189.1	HTH_0473		K07496		COG0675	L	Transposase	hypothetical protein
KKC1_RS03915	KKC1_08690	NZ_BDGJ01000030.1	5122	5958	-	837	82.5	212	188.5	296.5	-0.21946	0.892724		protein coding	WP_088553204.1	hypothetical protein	760568.Desku_0308	1.7e-133	437.6					COG4279	S	Zinc finger, swim domain protein	Helicase, SNF2/RAD54 family
KKC1_RS03920	KKC1_08700	NZ_BDGJ01000030.1	5948	9121	-	3174	1106.33	1665	1465.5	2078.17	0.175691	0.923927		protein coding	WP_088553205.1	ATP-dependent helicase	313624.N9414_19557	9.2e-272	895.4	HELZ		K08282		COG0553	L	helicase	Helicase, SNF2/RAD54 family
KKC1_RS03925	KKC1_08710	NZ_BDGJ01000030.1	9140	9346	-	207	26.83	38	26.5	44.67	0.404906	0.748567		protein coding	WP_088553206.1	hypothetical protein											hypothetical protein
KKC1_RS03930	KKC1_08720	NZ_BDGJ01000030.1	9343	10107	-	765	2247.83	3569.5	652.5	1321	2.10288	0.00900922		protein coding	WP_088553207.1	nucleotidyltransferase domain-containing protein											hypothetical protein
KKC1_RS03935	KKC1_08740	NZ_BDGJ01000030.1	10531	13269	-	2739	165	260	106.5	223	0.911395	0.286983		protein coding	WP_088553211.1	FAD-binding oxidoreductase	246194.CHY_2031	0	1180.4			K00102,K00104,K00803		COG0247,COG0277	C	FAD linked oxidase domain protein	FAD/FMN-containing dehydrogenase / Fe-S oxidoreductase
KKC1_RS03940	KKC1_08750	NZ_BDGJ01000030.1	13694	14497	-	804	183.5	238.5	170.5	238	0.587179	0.567694		protein coding	WP_088553208.1	helix-turn-helix domain-containing protein	498761.HM1_2801	4.6e-58	186.7						K	Transcriptional regulator (XRE family	hypothetical protein
KKC1_RS03945	KKC1_08760	NZ_BDGJ01000030.1	14612	15400	-	789	185.5	167	58	69.5	2.02471	0.00786547		protein coding	WP_088553212.1	alpha-ribazole kinase	264732.Moth_0190	5.2e-65	211.3						S		Predicted alpha-ribazole-5-phosphate synthase CblS for cobalamin biosynthesis
KKC1_RS03950	KKC1_08770	NZ_BDGJ01000030.1	15417	15908	-	492	87.5	86.5	43.5	53.5	1.39292	0.0466262		protein coding	WP_088553209.1	ECF transporter S component	264732.Moth_0191	1.9e-54	175.4						S		Substrate-specific component CblT of predicted B12-regulated ECF transporter for dimethylbenzimidazole	ECF class transporters
KKC1_RS03955	KKC1_08790	NZ_BDGJ01000030.1	16283	17188	+	906	125.58	120.83	128.25	124.96	0.505258	0.659036		protein coding	WP_088553210.1	integrase	1009370.ALO_17586	1.2e-134	441.4	MAHAU_0136					L	Integrase catalytic subunit	Mobile element protein
KKC1_RS03960	KKC1_08800	NZ_BDGJ01000031.1	1	402	+	402	276.08	280.33	328.5	263.33	0.442681	0.721802		pseudogene	noprotein	integrase											hypothetical protein
KKC1_RS03965	KKC1_08810	NZ_BDGJ01000032.1	81	932	+	852	31	30.5	53.25	41	-0.084508	0.96182		protein coding	WP_088553213.1	3-hydroxybutyryl-CoA dehydrogenase	439235.Dalk_3869	3.2e-127	414.6	HBDA	GO:0003674,GO:0003824,GO:0006082,GO:0006629,GO:0006631,GO:0008150,GO:0008152,GO:0008691,GO:0009056,GO:0009062,GO:0009987,GO:0016042,GO:0016054,GO:0016491,GO:0016614,GO:0016616,GO:0019752,GO:0032787,GO:0043436,GO:0044237,GO:0044238,GO:0044242,GO:0044248,GO:0044255,GO:0044281,GO:0044282,GO:0044710,GO:0044712,GO:0046395,GO:0055114,GO:0071704,GO:0072329,GO:1901575	K00074,K07516	3HOPCD,HACD1,HACD2,HACD3,HACD4,HACD5,HACD6,HACD7,HACD8,HVCD	COG1250	I	Dehydrogenase	3-hydroxybutyryl-CoA dehydrogenase (EC 1.1.1.157)	Acetyl-CoA fermentation to Butyrate; Butanol Biosynthesis; Polyhydroxybutyrate metabolism
KKC1_RS03970	KKC1_08820	NZ_BDGJ01000032.1	975	2114	+	1140	21	18.5	26.5	32	-0.0155959	0.997392		protein coding	WP_088553214.1	acyl-CoA dehydrogenase	138119.DSY1718	1e-167	555.3	MMGC		K00248,K00249,K00257	ACOAD1,ACOAD2,ACOAD3,ACOAD4_1,ACOAD5_1,ACOAD6,ACOAD7	COG1960	I	acyl-Coa dehydrogenase	Acyl-CoA dehydrogenase, short-chain specific (EC 1.3.8.1)
KKC1_RS03975	KKC1_08830	NZ_BDGJ01000032.1	2140	3282	+	1143	25	25	38.33	47.5	-0.231032	0.884795		protein coding	WP_088553215.1	acyl-CoA dehydrogenase	246194.CHY_1350	1.4e-211	696.4	ACDA		K00248,K00249	ACOAD1,ACOAD1f,ACOAD2,ACOAD2f,ACOAD3,ACOAD3f,ACOAD4_1,ACOAD4f,ACOAD5_1,ACOAD5f,ACOAD6,ACOAD6f,ACOAD7,ACOAD7f,ACOAD8f,VCOAD	COG1960	I	acyl-CoA dehydrogenase	Acyl-CoA dehydrogenase, short-chain specific (EC 1.3.8.1)
KKC1_RS03980	KKC1_08840	NZ_BDGJ01000032.1	3291	3818	+	528	4	3	10	18.5	-1.44698	0.210933		protein coding	WP_088553216.1	cob(I)yrinic acid a,c-diamide adenosyltransferase	370438.PTH_1324	7.2e-76	249.7	COBA		K19221	CBIAT,CBLAT	COG2109	H	Cob-I-yrinic acid a,c-diamide adenosyltransferase	Cob(I)alamin adenosyltransferase (EC 2.5.1.17)	Cobalamin synthesis
KKC1_RS03985	KKC1_08850	NZ_BDGJ01000032.1	3867	5510	+	1644	28	34.5	35.5	46	0.155859	0.929288		protein coding	WP_088553258.1	methylmalonyl-CoA mutase	760568.Desku_1207	9.1e-298	983.7			K01848		COG1884	I	Methylmalonyl-coA mutase	Methylmalonyl-CoA mutase (EC 5.4.99.2)	G3E family of P-loop GTPases (metallocenter biosynthesis); Serine-glyoxylate cycle
KKC1_RS03990	KKC1_08860	NZ_BDGJ01000032.1	5523	5930	+	408	4	1	7.5	7	-0.961971	0.579699		protein coding	WP_088553217.1	methylmalonyl-CoA mutase	760568.Desku_1206	8e-66	213.6			K01849		COG2185	I	cobalamin b12-binding domain protein	B12 binding domain of Methylmalonyl-CoA mutase (EC 5.4.99.2)	G3E family of P-loop GTPases (metallocenter biosynthesis)
KKC1_RS03995	KKC1_08870	NZ_BDGJ01000032.1	6098	6772	+	675	3	4	11	18.5	-1.50582	0.173056		protein coding	WP_088553259.1	polysaccharide deacetylase	760568.Desku_2534	4.5e-78	255						G	polysaccharide deacetylase	FIG007013: polysaccharide deacetylase, putative
KKC1_RS04000	KKC1_08880	NZ_BDGJ01000032.1	6924	7928	+	1005	3	2	7	3.5	-0.521838	0.811335		protein coding	WP_088553218.1	D-alanyl-D-alanine carboxypeptidase	635013.TherJR_1391	5e-106	351.4	DACB		K01286,K07258		COG1686	M	carboxypeptidase	D-alanyl-D-alanine carboxypeptidase (EC 3.4.16.4)	CBSS-84588.1.peg.1247; Metallocarboxypeptidases (EC 3.4.17.-); Murein Hydrolases
KKC1_RS04005	KKC1_08890	NZ_BDGJ01000032.1	8016	9281	+	1266	418.5	821	1447.5	1330.5	-0.675572	0.463268		protein coding	WP_088553219.1	insulinase family protein	452652.KSE_53300	1e-121	399.3	PEPR	GO:0005575,GO:0005623,GO:0005886,GO:0016020,GO:0044464,GO:0071944			COG0612	O	peptidase m16 domain-containing protein	Uncharacterized zinc protease YmxG
KKC1_RS04010	KKC1_08900	NZ_BDGJ01000032.1	9308	10408	+	1101	271	600	1208.5	1189	-0.976574	0.20449		protein coding	WP_088553260.1	aminofutalosine synthase MqnE	246194.CHY_1806	1.8e-184	606.6	CP_0240		K11779,K18285		COG1060	H	radical SAM domain protein	Aminodeoxyfutalosine synthase (EC 2.5.1.120)
KKC1_RS04015	KKC1_08910	NZ_BDGJ01000032.1	10408	11247	+	840	124.5	319	838.5	769	-1.3851	0.0767018		protein coding	WP_088553220.1	hypothetical protein	485916.Dtox_1644	2.3e-97	319	MQNA		K11782		COG1427	S	Pfam:DUF178	Chorismate dehydratase (EC 4.2.1.151)
KKC1_RS04020	KKC1_08920	NZ_BDGJ01000032.1	11231	12310	+	1080	31.5	96	250.5	241	-1.4729	0.0888605		protein coding	WP_088553221.1	dehypoxanthine futalosine cyclase	760568.Desku_1548	9.3e-181	595.1	MQNC-1		K11784		COG1060	H	Catalyzes the radical-mediated transfer of the hydroxybenzyl group from 4-hydroxyphenylpyruvate (HPP) to 5-amino- 6-ribitylamino-2,4(1H,3H)-pyrimidinedione to form 7,8-didemethyl- 8-hydroxy-5-deazariboflavin (FO) (By similarity)	Cyclic dehypoxanthine futalosine synthase (EC 1.21.98.1)
KKC1_RS04025	KKC1_08930	NZ_BDGJ01000032.1	12338	12781	+	444	83.5	130	480	321.5	-1.41584	0.0650976		protein coding	WP_088553222.1	deoxyuridine 5'-triphosphate nucleotidohydrolase	441768.ACL_1158	1.8e-49	159.8	DUT		K01520		COG0756	F	This enzyme is involved in nucleotide metabolism it produces dUMP, the immediate precursor of thymidine nucleotides and it decreases the intracellular concentration of dUTP so that uracil cannot be incorporated into DNA (By similarity)	Deoxyuridine 5&#39;-triphosphate nucleotidohydrolase (EC 3.6.1.23)	Housecleaning nucleoside triphosphate pyrophosphatases; Nudix proteins (nucleoside triphosphate hydrolases)
KKC1_RS04030	KKC1_08940	NZ_BDGJ01000032.1	12874	13194	+	321	41	51.5	209.58	152.33	-1.45426	0.0520234		protein coding	WP_088553223.1	hypothetical protein	370438.PTH_1280	3.9e-28	87.3						S		hypothetical protein
KKC1_RS04035	KKC1_08950	NZ_BDGJ01000032.1	13209	13478	+	270	75.5	75.5	176.33	163.33	-0.630206	0.518601		protein coding	WP_088553224.1	YlmC/YmxH family sporulation protein	760568.Desku_2530	1.1e-38	124.3					COG1873	S	sporulation protein, YlmC YmxH family	FIG007697: hypothetical protein
KKC1_RS04040	KKC1_08960	NZ_BDGJ01000032.1	13547	13843	-	297	221	224	237.33	314.83	0.245542	0.88208		protein coding	WP_088553225.1	carbohydrate-binding protein	429009.Adeg_1051	1.1e-40	129.3						S	Carbohydrate-binding family 25 protein	hypothetical protein
KKC1_RS04045	KKC1_08970	NZ_BDGJ01000032.1	14009	14908	+	900	792.5	529.5	656.5	808.5	0.437263	0.728093		protein coding	WP_088553226.1	LysR family transcriptional regulator	635013.TherJR_0526	7.9e-136	447.9					COG0583	K	transcriptional regulator, lysR family	Transcriptional regulator, LysR family
KKC1_RS04050	KKC1_08980	NZ_BDGJ01000032.1	15175	16179	-	1005	3356.5	2233	1267.5	1469.5	1.61357	0.0381285		protein coding	WP_088553261.1	putative sulfate exporter family transporter	545693.BMQ_1729	1.6e-129	427.4	BA_5405	GO:0005575,GO:0005623,GO:0005886,GO:0016020,GO:0044464,GO:0071944			COG2855	S	Membrane	Putative membrane protein YeiH
KKC1_RS04055	KKC1_08990	NZ_BDGJ01000032.1	16729	18291	-	1563	1423.5	926.5	551	533.5	1.691	0.0266135		protein coding	WP_088553227.1	DUF4445 domain-containing protein	635013.TherJR_0416	2.2e-228	753.2					COG3894	C	Ferredoxin	Acetyl-CoA synthase corrinoid activation protein	Carbon monoxide induced hydrogenase
KKC1_RS04060	KKC1_09000	NZ_BDGJ01000032.1	18656	19594	+	939	2253.5	2207	1373.5	1681.5	1.10253	0.106978		protein coding	WP_088553228.1	helix-turn-helix domain-containing protein	246194.CHY_0550	7.3e-66	212.2						K	Transcriptional regulator (XRE family	hypothetical protein
KKC1_RS04065	KKC1_09010	NZ_BDGJ01000032.1	19644	20570	+	927	3181.5	2237	1294.5	1515	1.52738	0.0446555		protein coding	WP_088553229.1	hypothetical protein	555088.DealDRAFT_1378	2.6e-60	197.4					COG2221	C	Sulfite reductase	Anaerobic sulfite reductase subunit C (EC 1.8.1.-)
KKC1_RS04070	KKC1_09050	NZ_BDGJ01000032.1	22230	22898	+	669	53	44.5	41	41	0.800247	0.356314		protein coding	WP_088553230.1	Crp/Fnr family transcriptional regulator	349161.Dred_1262	3.4e-66	213.1			K01420		COG0664	K	Transcriptional regulator, Crp Fnr family	hypothetical protein
KKC1_RS04075	KKC1_09060	NZ_BDGJ01000032.1	23168	24637	+	1470	20.5	14	26	42	-0.406762	0.76331		protein coding	WP_088553231.1	hypothetical protein	477974.Daud_0787	5.4e-67	221.4			K03319,K14445		COG0471	P	)-transporter	hypothetical protein
KKC1_RS04080	KKC1_09070	NZ_BDGJ01000032.1	24788	26545	+	1758	39.5	58	60.5	76	0.0428538	0.984636		protein coding	WP_088553232.1	FAD-binding protein	760568.Desku_1951	0	1141.7		GO:0003674,GO:0003824,GO:0006790,GO:0008150,GO:0008152,GO:0009973,GO:0009987,GO:0016491,GO:0016667,GO:0044237,GO:0044710,GO:0055114	K00394		COG1053	C	Adenylylsulfate reductase subunit alpha	Adenylylsulfate reductase alpha-subunit (EC 1.8.99.2)	Adenylylsulfate reductase
KKC1_RS04085	KKC1_09080	NZ_BDGJ01000032.1	26597	26923	+	327	22.5	24	39	47.5	-0.350417	0.799534		protein coding	WP_088553233.1	4Fe-4S ferredoxin	477974.Daud_1888	1.8e-47	149.3					COG1146	C	4fe-4S ferredoxin, iron-sulfur binding domain protein	Adenylylsulfate reductase beta-subunit (EC 1.8.99.2)	Adenylylsulfate reductase
KKC1_RS04090	KKC1_09090	NZ_BDGJ01000032.1	27021	29402	+	2382	42	43.5	44.67	82.5	-0.00860736	0.998655		protein coding	WP_088553234.1	hydrogenase iron-sulfur subunit	760568.Desku_1949	3.4e-245	809.1			K03388,K16885		COG1148,COG1908	C	4fe-4S ferredoxin, iron-sulfur binding domain protein	hypothetical protein
KKC1_RS04095	no locus tag	NZ_BDGJ01000032.1	29414	29965	+	552	34.5	25	21	30.5	0.774003	0.427261		protein coding	WP_088553235.1	heterodisulfide reductase subunit C	643648.Slip_2075	2.8e-46	149.8		GO:0003674,GO:0003824,GO:0008150,GO:0008152	K03390		COG1150	C	heterodisulfide reductase, subunit	hypothetical protein
KKC1_RS04100	KKC1_09120	NZ_BDGJ01000032.1	29955	30821	+	867	19.5	33.5	27	62	-0.203172	0.903605		protein coding	WP_088553236.1	disulfide reductase	452637.Oter_3676	2.5e-70	230.9			K03389		COG2048	C	CoB-CoM heterodisulfide reductase	CoB--CoM heterodisulfide reductase subunit B (EC 1.8.98.1)	Methanogenesis
KKC1_RS04105	KKC1_09130	NZ_BDGJ01000032.1	31799	33148	+	1350	134.5	97.5	14776.3	11214	-6.25529	3.49091e-05	Yes	protein coding	WP_088553237.1	putative sulfate exporter family transporter	696369.DesniDRAFT_2416	1.4e-234	769		GO:0005575,GO:0005623,GO:0005886,GO:0016020,GO:0044464,GO:0071944				S	family UPF0324	Putative inner membrane protein
KKC1_RS04110	KKC1_09140	NZ_BDGJ01000032.1	33255	33623	+	369	85	89.5	7084.83	4621.33	-5.54948	3.05296e-05	Yes	protein coding	WP_088553238.1	hypothetical protein	696369.DesniDRAFT_2414	1.1e-54	171.8						S		hypothetical protein
KKC1_RS04115	KKC1_09160	NZ_BDGJ01000032.1	34045	34620	+	576	19	33.5	1631.33	3250.83	-5.98849	2.16577e-05	Yes	protein coding	WP_088553239.1	hypothetical protein	335543.Sfum_1145	4.4e-64	206.8						S		Uncharacterized protein DVU1291
KKC1_RS04120	KKC1_09170	NZ_BDGJ01000032.1	34654	36321	+	1668	80	108.5	4113.67	10200.2	-5.67899	5.12849e-05	Yes	pseudogene	noprotein	menaquinol oxidoreductase											Sulfite reduction-associated complex DsrMKJOP protein DsrK (=HmeD)	Sulfite reduction-associated complex DsrMKJOP and co-clustering genes
KKC1_RS04125	KKC1_09180	NZ_BDGJ01000032.1	36308	36712	+	405	15	33	1239.83	3543	-6.08067	6.77517e-05	Yes	protein coding	WP_088553240.1	menaquinol oxidoreductase	264732.Moth_1605	5.1e-65	209.3	HMEE					C	cytochrome C family protein	Sulfite reduction-associated complex DsrMKJOP multiheme protein DsrJ (=HmeF)	Sulfite reduction-associated complex DsrMKJOP and co-clustering genes
KKC1_RS04130	KKC1_09190	NZ_BDGJ01000032.1	36724	37497	+	774	39.5	64.5	1485.33	3508	-5.02912	5.97057e-05	Yes	protein coding	WP_088553262.1	4Fe-4S dicluster domain-containing protein	335543.Sfum_1149	5.4e-125	407.2	DSRO		K00184		COG0437	C	4Fe-4S ferredoxin, iron-sulfur binding	Sulfite reduction-associated complex DsrMKJOP iron-sulfur protein DsrO (=HmeA)	Sulfite reduction-associated complex DsrMKJOP and co-clustering genes
KKC1_RS04135	KKC1_09200	NZ_BDGJ01000032.1	37510	38667	+	1158	49	49.5	2622	5676.33	-5.815	2.61803e-05	Yes	protein coding	WP_088553241.1	menaquinol oxidoreductase	264732.Moth_1603	1.5e-202	664.6	HMEB		K00185		COG5557	C	Polysulfide reductase, NrfD	Sulfite reduction-associated complex DsrMKJOP protein DsrP (= HmeB)	Sulfite reduction-associated complex DsrMKJOP and co-clustering genes
KKC1_RS04140	KKC1_09210	NZ_BDGJ01000032.1	38844	39836	+	993	129.5	95	5078.75	10255	-5.49275	5.76567e-05	Yes	protein coding	WP_088553242.1	menaquinol oxidoreductase	264732.Moth_1602	1e-166	546.3	DSRM		K00374		COG2181	C	nitrate reductase, gamma subunit	Sulfite reduction-associated complex DsrMKJOP protein DsrM (= HmeC)	Sulfite reduction-associated complex DsrMKJOP and co-clustering genes
KKC1_RS04145	KKC1_09220	NZ_BDGJ01000032.1	40285	41490	+	1206	117.5	251	9464	24185	-5.97696	0.000109418	Yes	protein coding	WP_088553263.1	dissimilatory-type sulfite reductase subunit alpha	138119.DSY0309	2.6e-216	710.3	DSRA	GO:0003674,GO:0003824,GO:0006790,GO:0008150,GO:0008152,GO:0009987,GO:0016491,GO:0016667,GO:0018551,GO:0044237,GO:0044710,GO:0055114	K11180		COG2221	C	sulfite reductase, dissimilatory-type alpha subunit	Dissimilatory sulfite reductase, alpha subunit (EC 1.8.99.3)	Sulfite reduction-associated complex DsrMKJOP and co-clustering genes
KKC1_RS04150	KKC1_09230	NZ_BDGJ01000032.1	41536	42594	+	1059	170	243.5	11212.5	29902.3	-6.07005	9.00975e-05	Yes	protein coding	WP_088553243.1	dissimilatory-type sulfite reductase subunit beta	138119.DSY0310	1.2e-198	651.6	DSRB	GO:0003674,GO:0003824,GO:0006790,GO:0008150,GO:0008152,GO:0009987,GO:0016491,GO:0016667,GO:0018551,GO:0044237,GO:0044710,GO:0055114	K11181		COG2221	C	Sulfite reductase dissimilatory-type beta subunit	Dissimilatory sulfite reductase, beta subunit (EC 1.8.99.3)	Sulfite reduction-associated complex DsrMKJOP and co-clustering genes
KKC1_RS04155	KKC1_09240	NZ_BDGJ01000032.1	42610	42816	+	207	62	73	6818.33	14439.5	-6.72811	2.20672e-05	Yes	protein coding	WP_088553244.1	hypothetical protein	246194.CHY_2408	4.9e-24	72.5		GO:0003674,GO:0003824,GO:0006790,GO:0008150,GO:0008152,GO:0009987,GO:0044237				S	dissimilatory sulfite reductase subunit D	hypothetical protein
KKC1_RS04160	KKC1_09250	NZ_BDGJ01000032.1	42894	43076	+	183	43.5	45.5	4327.17	8423.33	-6.58786	1.89519e-05	Yes	protein coding	WP_088553264.1	4Fe-4S dicluster domain-containing protein	760568.Desku_3494	8.9e-24	74.1						C	4Fe-4S Ferredoxin, iron-sulfur binding domain protein	Ferredoxin	Soluble cytochromes and functionally related electron carriers
KKC1_RS04165	KKC1_09260	NZ_BDGJ01000032.1	43266	43583	+	318	50.5	44.5	7074	13315	-7.16184	1.89519e-05	Yes	protein coding	WP_088553245.1	TusE/DsrC/DsvC family sulfur relay protein	747365.Thena_1368	4.9e-58	188.9	TUSE	GO:0002097,GO:0002098,GO:0002143,GO:0003674,GO:0003824,GO:0005215,GO:0005575,GO:0005622,GO:0005623,GO:0005737,GO:0006139,GO:0006396,GO:0006399,GO:0006400,GO:0006725,GO:0006790,GO:0006807,GO:0006810,GO:0008033,GO:0008150,GO:0008152,GO:0009451,GO:0009987,GO:0010467,GO:0016070,GO:0016491,GO:0016667,GO:0016740,GO:0016782,GO:0016783,GO:0018551,GO:0019417,GO:0022892,GO:0034227,GO:0034470,GO:0034641,GO:…	K11179		COG2920	P	Part of a sulfur-relay system (By similarity)	Sulfur redox associated protein DsrC
KKC1_RS04170	KKC1_09270	NZ_BDGJ01000032.1	43672	45372	+	1701	79	150.5	3321	7827.5	-5.06025	9.44401e-05	Yes	protein coding	WP_088553246.1	pyridine nucleotide-disulfide oxidoreductase	760568.Desku_1962	3.4e-192	635.1					COG0446,COG0607	P	pyridine nucleotide-disulfide oxidoreductase	hypothetical protein
KKC1_RS04175	KKC1_09280	NZ_BDGJ01000032.1	45528	46967	+	1440	65.33	119	3326	7572	-5.34124	5.76567e-05	Yes	protein coding	WP_088553247.1	hydrogenobyrinic acid a,c-diamide synthase (glutamine-hydrolyzing)	477974.Daud_2189	4.9e-185	611	COBB		K02224		COG1797	H	Responsible for the amidation of carboxylic groups at position A and C of either cobyrinic acid or hydrogenobrynic acid. NH(2) groups are provided by glutamine, and one molecule of ATP is hydrogenolyzed for each amidation (By similarity)	Protein similar to cobyrinic acid a,c-diamide synthetase clustered with dissimilatory sulfite reductase
KKC1_RS04180	KKC1_09290	NZ_BDGJ01000032.1	46968	47870	+	903	70.5	55	6325.5	7088.83	-6.1744	1.89519e-05	Yes	protein coding	WP_088553248.1	nitrate reductase gamma subunit	349161.Dred_1445	1.5e-137	447.6					COG2181	C	Nitrate reductase gamma subunit	Sulfite reduction-associated complex DsrMKJOP protein DsrM (= HmeC)	Sulfite reduction-associated complex DsrMKJOP and co-clustering genes
KKC1_RS04185	KKC1_09300	NZ_BDGJ01000032.1	47896	49509	+	1614	119	100	10050.8	11990	-6.0877	2.16577e-05	Yes	protein coding	WP_088553249.1	(Fe-S)-binding protein	768706.Desor_3306	4.9e-300	985.2					COG0247	C	Inherit from COG: domain protein	Similar to sulfite reduction-associated protein DsrK
KKC1_RS04190	KKC1_09310	NZ_BDGJ01000032.1	49602	50432	+	831	8542	7058.33	11665	17245.5	-0.310258	0.841661		protein coding	WP_088553250.1	nitrilase	760568.Desku_1530	2.2e-128	416.5					COG0388	S	Nitrilase cyanide hydratase and apolipoprotein N-acyltransferase	5-aminopentanamidase (EC 3.5.1.30) / Omega amidase (Nit2 homolog)
KKC1_RS04195	KKC1_09320	NZ_BDGJ01000032.1	50667	51059	+	393	163.5	155	1247	2040	-2.79452	0.000722098	Yes	protein coding	WP_088553251.1	hypothetical protein	429009.Adeg_1221	1.7e-59	191.1			K09004		COG1416	S	DsrE/DsrF-like family	hypothetical protein
KKC1_RS04200	KKC1_09330	NZ_BDGJ01000032.1	51510	52313	+	804	238	260.5	241	314.5	0.394027	0.762619		protein coding	WP_088553252.1	4-hydroxy-tetrahydrodipicolinate reductase	635013.TherJR_1396	8e-106	349.4	DAPB	GO:0000166,GO:0003674,GO:0003824,GO:0005488,GO:0005575,GO:0005618,GO:0005622,GO:0005623,GO:0005737,GO:0005886,GO:0006082,GO:0006461,GO:0006520,GO:0006553,GO:0006807,GO:0008150,GO:0008152,GO:0008652,GO:0008839,GO:0009058,GO:0009066,GO:0009067,GO:0009085,GO:0009089,GO:0009987,GO:0016020,GO:0016043,GO:0016053,GO:0016491,GO:0016627,GO:0016628,GO:0019752,GO:0019877,GO:0022607,GO:0030312,GO:0036094,GO:…	K00215,K01990	DHDPRy	COG0289	E	Catalyzes the conversion of 4-hydroxy- tetrahydrodipicolinate (HTPA) to tetrahydrodipicolinate (By similarity)	4-hydroxy-tetrahydrodipicolinate reductase (EC 1.17.1.8)	Lysine Biosynthesis DAP Pathway; Lysine Biosynthesis DAP Pathway, GJO scratch
KKC1_RS04205	KKC1_09340	NZ_BDGJ01000032.1	52396	53307	+	912	1746.5	1498	1165	1353.5	0.929527	0.206451		protein coding	WP_088553265.1	dipicolinic acid synthetase subunit A	643648.Slip_1023	1.6e-106	348.6	SPOVFA		K06410			S	Dipicolinate synthase subunit A	Dipicolinate synthase subunit A
KKC1_RS04210	KKC1_09350	NZ_BDGJ01000032.1	53304	53900	+	597	870	907.5	1248.5	1218.5	0.0668322	0.974224		protein coding	WP_088553253.1	dipicolinate synthase subunit B	635013.TherJR_1398	1.4e-91	298.3	SPOVFB		K06411		COG0452	H	Dipicolinic acid synthetase, b subunit	Dipicolinate synthase subunit B
KKC1_RS04215	KKC1_09360	NZ_BDGJ01000032.1	53953	54960	+	1008	691.33	764	826	984.5	0.230421	0.897852		protein coding	WP_088553254.1	aspartate-semialdehyde dehydrogenase	370438.PTH_1286	2.5e-153	506.5	ASD		K00133	ASAD,ASADi	COG0136	E	Catalyzes the NADPH-dependent formation of L-aspartate- semialdehyde (L-ASA) by the reductive dephosphorylation of L- aspartyl-4-phosphate (By similarity)	Aspartate-semialdehyde dehydrogenase (EC 1.2.1.11)	Lysine Biosynthesis DAP Pathway; Lysine Biosynthesis DAP Pathway, GJO scratch; Threonine and Homoserine Biosynthesis
KKC1_RS04220	KKC1_09370	NZ_BDGJ01000032.1	54974	56197	+	1224	822.33	887	1441	1498	-0.241506	0.888516		protein coding	WP_088553255.1	aspartate kinase	760568.Desku_2525	1.9e-168	557.1	DAPG		K00928		COG0527	E	Aspartokinase	Aspartokinase (EC 2.7.2.4)	CBSS-216591.1.peg.168; Lysine Biosynthesis DAP Pathway; Lysine Biosynthesis DAP Pathway, GJO scratch; Threonine and Homoserine Biosynthesis
KKC1_RS04225	KKC1_09380	NZ_BDGJ01000032.1	56232	57113	+	882	585	738.5	859	1254	-0.129451	0.945969		protein coding	WP_088553256.1	4-hydroxy-tetrahydrodipicolinate synthase	321332.CYB_0048	7.3e-113	367.9	DAPA	GO:0005575,GO:0005622,GO:0005623,GO:0005737,GO:0044424,GO:0044464	K01714	DHDPS	COG0329	E	Catalyzes the condensation of (S)-aspartate-beta- semialdehyde (S)-ASA and pyruvate to 4-hydroxy- tetrahydrodipicolinate (HTPA) (By similarity)	4-hydroxy-tetrahydrodipicolinate synthase (EC 4.3.3.7)	Lysine Biosynthesis DAP Pathway; Lysine Biosynthesis DAP Pathway, GJO scratch
KKC1_RS04230	KKC1_09390	NZ_BDGJ01000032.1	57382	59052	+	1671	957	788.5	1472	2109.5	-0.459082	0.706667		protein coding	WP_088553257.1	ribonuclease J	264732.Moth_1069	2.9e-294	972.8	RNJA	GO:0005575,GO:0005622,GO:0005623,GO:0005737,GO:0044424,GO:0044464	K12574		COG0595	O	Metallo-Beta-Lactamase	Ribonuclease J (endonuclease and 5&#39; exonuclease)
KKC1_RS04235	KKC1_09400	NZ_BDGJ01000033.1	230	706	+	477	1643	1770.5	767.5	676.5	1.77316	0.0101019		protein coding	WP_088553266.1	SsrA-binding protein SmpB	760568.Desku_3280	3.7e-77	254.4	SMPB	GO:0003674,GO:0003676,GO:0003723,GO:0005488,GO:0005575,GO:0005622,GO:0005623,GO:0005737,GO:0005829,GO:0006464,GO:0008150,GO:0008152,GO:0009987,GO:0019538,GO:0036211,GO:0043170,GO:0043412,GO:0044237,GO:0044238,GO:0044260,GO:0044267,GO:0044424,GO:0044444,GO:0044464,GO:0070930,GO:0071704,GO:0097159,GO:1901363	K03664		COG0691	O	Binds specifically to the SsrA RNA (tmRNA) and is required for stable association of SsrA with ribosomes (By similarity)	tmRNA-binding protein SmpB	Translation termination factors bacterial
KKC1_RS04240	no locus tag	NZ_BDGJ01000033.1	710	1061	+	352	194928	328539	79563	138496	1.79527	0.183781		tmRNA	noprotein	transfer-messenger RNA											hypothetical protein
KKC1_RS04245	KKC1_09420	NZ_BDGJ01000033.1	1177	2007	+	831	148.5	257.5	208.5	250	0.336537	0.814138		protein coding	WP_088553267.1	GNAT family N-acetyltransferase	634956.Geoth_2966	2e-75	245.9			K01736		COG3375	S	gCN5-related N-acetyltransferase	hypothetical protein
KKC1_RS04250	KKC1_09430	NZ_BDGJ01000033.1	2004	3116	+	1113	124	307.5	327	354	-0.175506	0.919618		protein coding	WP_088553268.1	o-succinylbenzoate synthase	545693.BMQ_1069	1e-145	477.1	MENC		K02549		COG4948	H	Mandelate racemase muconate lactonizing protein	O-succinylbenzoate synthase (EC 4.2.1.113)	Muconate lactonizing enzyme family
KKC1_RS04255	KKC1_09440	NZ_BDGJ01000033.1	3210	4274	+	1065	186	316	355	431	-0.132703	0.943443		protein coding	WP_088553284.1	amidohydrolase	401526.TcarDRAFT_2309	2e-116	380.5	AMHX		K14665		COG1473	E	amidohydrolase	Amidohydrolase AmhX
KKC1_RS04260	KKC1_09470	NZ_BDGJ01000033.1	4704	7559	+	2856	738.5	1168	233.5	261	2.46067	0.00107026		protein coding	WP_088553269.1	DUF4430 domain-containing protein	580327.Tthe_0752	4.7e-41	132.9						G	s-layer domain protein	hypothetical protein
KKC1_RS04265	KKC1_09480	NZ_BDGJ01000033.1	7562	8527	+	966	597	925	299.5	304	1.84533	0.00770918		protein coding	WP_088553270.1	DUF4430 domain-containing protein	635013.TherJR_1256	5.4e-83	267.4						S		Membrane protein
KKC1_RS04270	KKC1_09490	NZ_BDGJ01000033.1	8546	9466	+	921	113	176	42.5	69.5	1.89755	0.011748		protein coding	WP_088553271.1	energy-coupling factor transporter transmembrane protein EcfT	635013.TherJR_1258	2e-88	288.5		GO:0003674,GO:0003824,GO:0005215,GO:0006139,GO:0006152,GO:0006163,GO:0006195,GO:0006200,GO:0006725,GO:0006753,GO:0006793,GO:0006796,GO:0006807,GO:0006810,GO:0008150,GO:0008152,GO:0009056,GO:0009116,GO:0009117,GO:0009119,GO:0009123,GO:0009125,GO:0009126,GO:0009128,GO:0009141,GO:0009143,GO:0009144,GO:0009146,GO:0009150,GO:0009154,GO:0009158,GO:0009161,GO:0009164,GO:0009166,GO:0009167,GO:0009169,GO:…	K16785			P	Cobalt transport protein	hypothetical protein
KKC1_RS04275	KKC1_09500	NZ_BDGJ01000033.1	9439	11118	+	1680	873	1680.5	455.5	262.5	2.29739	0.00793117		protein coding	WP_088553272.1	ABC transporter	635013.TherJR_1259	3e-212	700.4		GO:0005575,GO:0005623,GO:0005886,GO:0016020,GO:0044464,GO:0071944	K16785,K16786,K16787		COG1122	P	Abc transporter, ATP-binding protein	Duplicated ATPase component CbrU of energizing module of predicted cobalamin ECF transporter	ECF class transporters
KKC1_RS04280	KKC1_09510	NZ_BDGJ01000033.1	11075	11797	+	723	40.5	73.5	20	33.5	1.60981	0.0415424		protein coding	WP_088553273.1	ECF transporter S component	264732.Moth_1455	6e-79	258			K16927			S	Membrane	Substrate-specific component CbrT of predicted cobalamin ECF transporter	ECF class transporters
KKC1_RS04285	KKC1_09520	NZ_BDGJ01000033.1	11812	13329	+	1518	234.5	384	121.5	152	1.69397	0.0173349		protein coding	WP_088553274.1	hypothetical protein	635013.TherJR_1257	2e-72	235.9						S	domain protein	hypothetical protein
KKC1_RS04290	KKC1_09530	NZ_BDGJ01000033.1	13428	15113	+	1686	141.5	198.5	188.5	238	0.203057	0.907205		protein coding	WP_088553275.1	glycosyl hydrolase	358681.BBR47_10680	3.1e-167	551.5			K06306		COG3858	G	hydrolase family 18	hypothetical protein
KKC1_RS04295	KKC1_09540	NZ_BDGJ01000033.1	15155	16108	-	954	36.5	37.5	56.5	51	-0.00343182	0.998855		protein coding	WP_088553276.1	L-lactate dehydrogenase	632518.Calow_1634	9e-117	386	LDH	GO:0005575,GO:0005622,GO:0005623,GO:0005737,GO:0044424,GO:0044464	K00016		COG0039	C	Catalyzes the reversible oxidation of malate to oxaloacetate (By similarity)	L-lactate dehydrogenase (EC 1.1.1.27)	Fermentations: Lactate
KKC1_RS04300	KKC1_09550	NZ_BDGJ01000033.1	16173	16421	-	249	3	3	3	1.5	0.903719	0.639486		protein coding	WP_088553277.1	hypothetical protein	635013.TherJR_2181	2.7e-27	86						S		hypothetical protein
KKC1_RS04305	KKC1_09560	NZ_BDGJ01000033.1	16803	17936	+	1134	458	767	691	1481.5	-0.284017	0.855836		protein coding	WP_088553278.1	hypothetical protein	552811.Dehly_0432	3e-142	462.4						S		hypothetical protein
KKC1_RS04310	KKC1_09570	NZ_BDGJ01000033.1	18135	19019	+	885	28	65.5	67	75	-0.104414	0.953155		protein coding	WP_088553279.1	hypothetical protein	555088.DealDRAFT_0102	6.6e-42	132.7						S	nitrilase cyanide hydratase and apolipoprotein n-acyltransferase	hypothetical protein
KKC1_RS04315	KKC1_09580	NZ_BDGJ01000033.1	19013	20101	+	1089	56.5	100	95.5	99	0.192996	0.909971		protein coding	WP_088553280.1	nitrilase	555088.DealDRAFT_0101	3.3e-104	342.7	YHCX				COG0388	S	nitrilase cyanide hydratase and apolipoprotein n-acyltransferase	Carbon-nitrogen hydrolase
KKC1_RS04320	KKC1_09590	NZ_BDGJ01000033.1	20169	20444	+	276	32	57	54.5	72	0.012569	0.998002		protein coding	WP_088553281.1	hypothetical protein	635013.TherJR_2594	1.5e-26	83.3						S	UPF0180 protein	hypothetical protein
KKC1_RS04325	KKC1_09600	NZ_BDGJ01000033.1	20471	20797	-	327	914.5	1243.5	742.5	2082	0.181758	0.916103		protein coding	WP_088553285.1	DUF2680 domain-containing protein	264732.Moth_1828	1e-26	82.2						S	Protein of unknown function (DUF2680)	hypothetical protein
KKC1_RS04330	KKC1_09610	NZ_BDGJ01000033.1	20935	21561	-	627	281.5	260.5	210.5	190.5	0.979319	0.195052		protein coding	WP_088553286.1	class I SAM-dependent methyltransferase	350688.Clos_1080	2.1e-71	231.3			K03183			S	methyltransferase, type 11	Phosphatidylethanolamine N-methyltransferase (EC 2.1.1.17)
KKC1_RS04335	KKC1_09620	NZ_BDGJ01000033.1	21695	22531	+	837	0	3.5	5	9.5	-1.46903	0.414125		protein coding	WP_088553287.1	NAD(P)/FAD-dependent oxidoreductase	485916.Dtox_1216	5e-102	333.2	TRXB		K00384	TRDR	COG0492	O	reductase	Thioredoxin reductase (EC 1.8.1.9)	Thioredoxin-disulfide reductase; pyrimidine conversions
KKC1_RS04340	KKC1_09630	NZ_BDGJ01000033.1	22760	23944	+	1185	1	2	2	6				protein coding	WP_088553282.1	acetoin utilization protein AcuC	562970.Btus_0595	5.3e-148	489.4	ACUC	GO:0006091,GO:0008150,GO:0008152,GO:0009056,GO:0009987,GO:0042180,GO:0042182,GO:0044237,GO:0044248,GO:0044281,GO:0044282,GO:0044710,GO:0044712,GO:0045149,GO:0045150,GO:0071704,GO:1901575	K04768	ACTD2	COG0123	B, Q	Histone deacetylase	NAD-independent protein deacetylase AcuC	Pyruvate metabolism II: acetyl-CoA, acetogenesis from pyruvate
KKC1_RS04345	KKC1_09640	NZ_BDGJ01000033.1	24377	25117	+	741	2	9	14.5	14.33	-0.8677	0.518601		protein coding	WP_088553288.1	cytosolic protein	643648.Slip_0289	2.3e-129	421.5						S		hypothetical protein
KKC1_RS04350	KKC1_09650	NZ_BDGJ01000033.1	25108	25257	+	150	3.5	4	3.5	2.83	0.75042	0.669686		pseudogene	noprotein	transcriptional regulator											FIG004131: Transcriptional regulator, ArsR family
KKC1_RS04355	KKC1_09660	NZ_BDGJ01000033.1	25212	25904	+	693	12.5	13.5	17	20.83	5.0506e-05	0.998855		protein coding	WP_088553283.1	DUF1648 domain-containing protein	370438.PTH_1499	1.9e-62	204.5	SDPI				COG5658	S	Membrane	hypothetical protein
KKC1_RS04360	KKC1_09670	NZ_BDGJ01000034.1	133	1368	-	1236	37520.6	54931.8	11690.8	7558.5	2.75597	0.011748		protein coding	WP_088553289.1	IS110 family transposase	246194.CHY_0774	2.2e-247	812.8	DTOX_0845				COG3547	L	transposase IS116 IS110 IS902 family protein	Transposase
KKC1_RS04365	KKC1_09680	NZ_BDGJ01000035.1	1	231	+	231	12	6	11	11	0.263388	0.887704		pseudogene	noprotein	hypothetical protein											hypothetical protein
KKC1_RS04370	KKC1_09690	NZ_BDGJ01000035.1	578	1177	+	600	788.5	395.5	1538.5	1283	-0.667337	0.541949		protein coding	WP_088553290.1	hypothetical protein											hypothetical protein
KKC1_RS04375	KKC1_09710	NZ_BDGJ01000035.1	1333	4434	+	3102	4430	1542.5	7997.67	4249.5	-0.448629	0.795648		protein coding	WP_088553291.1	hypothetical protein	521097.Coch_1948	4.4e-61	199.6					COG1002	V	restriction	Putative type IIS restriction /modification enzyme, N-terminal half
KKC1_RS04380	KKC1_09720	NZ_BDGJ01000035.1	4436	5131	+	696	549	309.5	1397.83	1113	-0.973534	0.267622		protein coding	WP_088553292.1	hypothetical protein											hypothetical protein
KKC1_RS04385	KKC1_t00110	NZ_BDGJ01000035.1	5438	5512	-	75	543.5	564	698.67	1245.17	-0.241078	0.883418		tRNA	noprotein	tRNA-Thr
KKC1_RS04390	KKC1_t00120	NZ_BDGJ01000035.1	5514	5590	-	77	274	307	333.67	526.67	-0.0081858	0.998655		tRNA	noprotein	tRNA-Asp
KKC1_RS04395	KKC1_t00130	NZ_BDGJ01000035.1	5616	5693	-	78	101.5	133.5	157.67	208.17	-0.101305	0.956089		tRNA	noprotein	tRNA-Pro
KKC1_RS04400	KKC1_09740	NZ_BDGJ01000035.1	5857	7659	+	1803	369	380.5	441	648.5	0.0215392	0.996479		protein coding	WP_088553293.1	CBS domain-containing protein	177439.DP3059	9.8e-147	485.1	CLCB	GO:0005575,GO:0005623,GO:0005886,GO:0016020,GO:0044464,GO:0071944	K03281	CLt3_2pp	COG0038,COG0517	P	Chloride channel	Chloride channel protein
KKC1_RS04405	KKC1_09750	NZ_BDGJ01000035.1	7774	8079	+	306	17	16	23	34	-0.233611	0.883493		protein coding	WP_088553294.1	hypothetical protein	498761.HM1_2495	1.1e-29	94.3					COG3937	S		hypothetical protein
KKC1_RS04410	KKC1_09760	NZ_BDGJ01000035.1	8148	9818	+	1671	218.5	351	137.5	194.67	1.30228	0.0623373		protein coding	WP_088553295.1	AarF/ABC1/UbiB kinase family protein	643648.Slip_1399	1.6e-183	607.5	UBIB		K03688		COG0661	H	Required, probably indirectly, for the hydroxylation of 2-octaprenylphenol to 2-octaprenyl-6-hydroxy-phenol, the fourth step in ubiquinone biosynthesis (By similarity)	hypothetical protein
KKC1_RS04415	KKC1_09770	NZ_BDGJ01000035.1	10028	11038	+	1011	733.5	768.5	2243	4048.5	-1.4957	0.038018		protein coding	WP_088553342.1	ABC transporter substrate-binding protein	760568.Desku_2165	4.7e-128	422.2	BMUL_0472		K01989		COG2984	S	ABC transporter	ABC transporter, substrate-binding protein (cluster 15, trp?)
KKC1_RS04420	KKC1_09780	NZ_BDGJ01000035.1	11068	11952	+	885	432	552.5	1420.5	2472.5	-1.42991	0.0362332		protein coding	WP_088553296.1	ABC transporter permease	138119.DSY1682	1.9e-111	366.7	BMUL_0473	GO:0003674,GO:0003824,GO:0005215,GO:0006139,GO:0006152,GO:0006163,GO:0006195,GO:0006200,GO:0006725,GO:0006753,GO:0006793,GO:0006796,GO:0006807,GO:0006810,GO:0008150,GO:0008152,GO:0009056,GO:0009116,GO:0009117,GO:0009119,GO:0009123,GO:0009125,GO:0009126,GO:0009128,GO:0009141,GO:0009143,GO:0009144,GO:0009146,GO:0009150,GO:0009154,GO:0009158,GO:0009161,GO:0009164,GO:0009166,GO:0009167,GO:0009169,GO:…	K05832		COG4120	S	ABC transporter, permease	ABC transporter, permease protein (cluster 15, trp?)
KKC1_RS04425	KKC1_09790	NZ_BDGJ01000035.1	11957	12751	+	795	315.5	429	1120	1918	-1.48068	0.0298354		protein coding	WP_088553297.1	ABC transporter ATP-binding protein	760568.Desku_2163	5.7e-120	394.3	SP_1071		K05833		COG1101	S	abc transporter atp-binding protein	ABC transporter, ATP-binding protein (cluster 15, trp?)
KKC1_RS04430	KKC1_09800	NZ_BDGJ01000035.1	12885	13568	+	684	969	1602	230	429.5	2.4983	0.00218402		protein coding	WP_088553298.1	tetratricopeptide repeat protein	246194.CHY_0221	9.4e-73	236.2						S	tetratricopeptide	hypothetical protein
KKC1_RS04435	KKC1_09810	NZ_BDGJ01000035.1	13584	14609	+	1026	644	1200	199.5	339	2.29776	0.00397879		protein coding	WP_088553299.1	6-bladed beta-propeller	246194.CHY_0222	9e-120	392.7			K00504,K13730			S	NHL repeat containing protein	hypothetical protein
KKC1_RS04440	KKC1_09850	NZ_BDGJ01000035.1	15273	17714	+	2442	15831	23488	109	164	7.70191	1.89519e-05	Yes	protein coding	WP_088553300.1	hypothetical protein	246194.CHY_1611	1.3e-142	466.1						S	Multiheme cytochrome	Putative cytochrome c
KKC1_RS04445	KKC1_09860	NZ_BDGJ01000035.1	17879	18307	+	429	14	24	27	35	-0.179999	0.91418		protein coding	WP_088553301.1	hypothetical protein											hypothetical protein
KKC1_RS04450	KKC1_09870	NZ_BDGJ01000035.1	18385	19071	+	687	110	231	181	245	0.184025	0.913822		protein coding	WP_088553302.1	hypothetical protein	246194.CHY_0225	6.6e-32	97.9						S		hypothetical protein
KKC1_RS04455	KKC1_09890	NZ_BDGJ01000035.1	19601	22105	+	2505	25	50.83	8.5	22.5	1.80851	0.0520234		protein coding	WP_088553303.1	hypothetical protein	246194.CHY_0646	9.6e-143	466.5						S	Multiheme cytochrome	Putative cytochrome c
KKC1_RS04460	KKC1_09920	NZ_BDGJ01000035.1	22503	23270	+	768	837.5	1696	2204	1941.5	-0.22676	0.888516		protein coding	WP_088553304.1	carbon monoxide dehydrogenase	264732.Moth_1204	2.9e-105	344.2	COOC	GO:0006082,GO:0006083,GO:0008150,GO:0008152,GO:0009058,GO:0009987,GO:0016053,GO:0019413,GO:0019415,GO:0019752,GO:0032787,GO:0043436,GO:0044237,GO:0044249,GO:0044281,GO:0044283,GO:0044710,GO:0044711,GO:0046394,GO:0071704,GO:0072330,GO:1901576	K07321		COG3640	D	Cobyrinic acid ac-diamide synthase	CO dehydrogenase accessory protein CooC (nickel insertion)	Carbon monoxide induced hydrogenase
KKC1_RS04465	no locus tag	NZ_BDGJ01000035.1	23329	25348	+	2020	2267.83	4116.5	3963	4552.83	0.0895439	0.959755		pseudogene	noprotein	carbon-monoxide dehydrogenase catalytic subunit											CO dehydrogenase (ferredoxin)/acetyl-CoA synthase, CO dehydrogenase subunit (EC 1.2.7.4)
KKC1_RS04470	KKC1_09950	NZ_BDGJ01000035.1	25409	27610	+	2202	2453.75	3693	4533.33	5499.33	-0.184524	0.915238		protein coding	WP_088553305.1	CO dehydrogenase/CO-methylating acetyl-CoA synthase complex subunit beta	264732.Moth_1202	0	1427.8	CDHC		K14138	CODH_ACS	COG1152,COG1614	C	CO dehydrogenase acetyl-CoA synthase complex beta subunit	CO dehydrogenase/acetyl-CoA synthase, acetyl-CoA synthase subunit (EC 2.3.1.169)	Carbon monoxide induced hydrogenase
KKC1_RS04475	KKC1_09960	NZ_BDGJ01000035.1	27720	29057	+	1338	1024.5	1498.5	1681.33	2109	-0.0608715	0.978388		protein coding	WP_088553306.1	acetyl-CoA decarbonylase/synthase complex subunit gamma	264732.Moth_1201	1.5e-213	700.7	ACSC	GO:0003674,GO:0003824,GO:0006082,GO:0006083,GO:0008150,GO:0008152,GO:0009058,GO:0009987,GO:0016053,GO:0016491,GO:0016903,GO:0018492,GO:0019413,GO:0019415,GO:0019752,GO:0032787,GO:0043436,GO:0044237,GO:0044249,GO:0044281,GO:0044283,GO:0044710,GO:0044711,GO:0046394,GO:0055114,GO:0071704,GO:0072330,GO:1901576	K00197	CODH_ACS	COG1456	C	Acetyl-CoA decarbonylase synthase complex subunit gamma	Acetyl-CoA synthase corrinoid iron-sulfur protein, large subunit	Carbon monoxide induced hydrogenase
KKC1_RS04480	KKC1_09970	NZ_BDGJ01000035.1	29068	30972	+	1905	1597	2474.33	2903	3396	-0.111427	0.952918		protein coding	WP_088553307.1	DUF4445 domain-containing protein	555088.DealDRAFT_1104	1.9e-285	942.4				CODH_ACS	COG3894	C	Ferredoxin	Acetyl-CoA synthase corrinoid activation protein	Carbon monoxide induced hydrogenase
KKC1_RS04485	KKC1_09980	NZ_BDGJ01000035.1	31002	31754	+	753	312.5	616.83	1476	1396	-1.13768	0.106928		protein coding	WP_088553308.1	carbon monoxide dehydrogenase	138119.DSY1649	2.1e-112	366.6	ACSF	GO:0006084,GO:0006085,GO:0006464,GO:0006637,GO:0006732,GO:0006793,GO:0008150,GO:0008152,GO:0009058,GO:0009108,GO:0009987,GO:0015977,GO:0019538,GO:0030634,GO:0035383,GO:0035384,GO:0036211,GO:0043170,GO:0043412,GO:0044237,GO:0044238,GO:0044249,GO:0044260,GO:0044267,GO:0044710,GO:0051186,GO:0051188,GO:0071616,GO:0071704,GO:1901576	K07321	CODH_ACS	COG3640	D	Cobyrinic acid ac-diamide synthase	CO dehydrogenase accessory protein CooC (nickel insertion)	Carbon monoxide induced hydrogenase
KKC1_RS04490	KKC1_09990	NZ_BDGJ01000035.1	31783	32760	+	978	166	438.5	1195.5	1159	-1.48892	0.0585054		protein coding	WP_088553309.1	CO dehydrogenase/acetyl-CoA synthase subunit delta	264732.Moth_1198	1.5e-170	557.8	ACSD		K00194	CODH_ACS	COG2069	C	CO dehydrogenase acetyl-CoA synthase delta subunit	Acetyl-CoA synthase corrinoid iron-sulfur protein, small subunit	Carbon monoxide induced hydrogenase
KKC1_RS04495	KKC1_10000	NZ_BDGJ01000035.1	32792	33580	+	789	243.5	427.5	620	708.5	-0.476882	0.687101		protein coding	WP_088553310.1	methyltetrahydrofolate cobalamin methyltransferase	264732.Moth_1197	1e-141	460.5	ACSE		K00548,K15023		COG1410	E	methyltetrahydrofolate corrinoid iron-sulfur protein methyltransferase	5-methyltetrahydrofolate:corrinoid/iron-sulfur protein Co-methyltransferase (EC 2.1.1.258)
KKC1_RS04500	KKC1_10010	NZ_BDGJ01000035.1	33652	34212	+	561	366	674.5	797	945.5	-0.237422	0.886782		protein coding	WP_088553311.1	heterodisulfide reductase	264732.Moth_1196	2e-68	222		GO:0003674,GO:0006790,GO:0008150,GO:0008152,GO:0009055,GO:0009987,GO:0044237	K03390,K16887		COG1150	C	heterodisulfide reductase, subunit	Heterodisulfide reductase subunit C-like protein
KKC1_RS04505	KKC1_10020	NZ_BDGJ01000035.1	34209	35099	+	891	448.5	715.5	1019.5	1024.5	-0.303775	0.848825		protein coding	WP_088553312.1	disulfide reductase	264732.Moth_1195	1.3e-115	373.9		GO:0000104,GO:0003674,GO:0003824,GO:0006091,GO:0006099,GO:0008150,GO:0008152,GO:0009060,GO:0009061,GO:0009987,GO:0015980,GO:0016491,GO:0016627,GO:0044237,GO:0044238,GO:0044710,GO:0045333,GO:0055114	K03389		COG2048	C	Cysteine-rich domain	Heterodisulfide reductase subunit B-like protein
KKC1_RS04510	KKC1_10030	NZ_BDGJ01000035.1	35206	39600	+	4395	2798	3964.33	3911.83	4886.5	0.148781	0.930999		protein coding	WP_088553343.1	FAD-dependent oxidoreductase	760568.Desku_1478	0	1155.2			K03388		COG1148	C	4fe-4S ferredoxin, iron-sulfur binding domain protein	heterodisulfide reductase, subunit A/methylviologen reducing hydrogenase, subunit delta	Hydrogenases
KKC1_RS04515	KKC1_10040	NZ_BDGJ01000035.1	39601	40080	+	480	132.5	196.83	308.33	319.5	-0.414373	0.740151		protein coding	WP_088553313.1	hydrogenase iron-sulfur subunit	264732.Moth_1193	2.7e-77	247.8					COG1908	C	Methyl-viologen-reducing hydrogenase, delta subunit	Heterodisulfide reductase subunit D-like protein
KKC1_RS04520	KKC1_10050	NZ_BDGJ01000035.1	40077	40748	+	672	257	360.83	450.33	619.5	-0.257667	0.880532		protein coding	WP_088553314.1	hypothetical protein	264732.Moth_1192	2e-128	418.8				MTHFR5		S	zinc-finger protein	5,10-methylenetetrahydrofolate reductase, small subunit (EC 1.5.1.20)
KKC1_RS04525	KKC1_10060	NZ_BDGJ01000035.1	40745	41668	+	924	278	552	550.5	735.5	-0.124381	0.943655		protein coding	WP_088553315.1	methylenetetrahydrofolate reductase	264732.Moth_1191	1.2e-172	565.2			K00297		COG0685	E	Methylenetetrahydrofolate reductase	5,10-methylenetetrahydrofolate reductase (EC 1.5.1.20)	5-FCL-like protein; Methionine Biosynthesis; One-carbon metabolism by tetrahydropterines; Serine-glyoxylate cycle
KKC1_RS04530	KKC1_10080	NZ_BDGJ01000035.1	41861	42532	+	672	86.5	132.5	37.5	39	2.02963	0.00677078		protein coding	WP_088553316.1	hypothetical protein	498761.HM1_2501	1.3e-21	64.1						S		hypothetical protein
KKC1_RS04535	KKC1_10090	NZ_BDGJ01000035.1	42576	43745	-	1170	482.5	587	252.33	376	1.3159	0.0457537		protein coding	WP_088553317.1	CoA transferase	404589.Anae109_1532	4.1e-108	355.7	MCR	GO:0003674,GO:0003824,GO:0005575,GO:0005623,GO:0005886,GO:0006082,GO:0006629,GO:0006631,GO:0006637,GO:0006732,GO:0006793,GO:0008111,GO:0008150,GO:0008152,GO:0009056,GO:0009062,GO:0009987,GO:0016020,GO:0016042,GO:0016054,GO:0016853,GO:0016854,GO:0019752,GO:0032787,GO:0035383,GO:0043436,GO:0044237,GO:0044238,GO:0044242,GO:0044248,GO:0044255,GO:0044281,GO:0044282,GO:0044464,GO:0044710,GO:0044712,GO:…	K01067,K01796,K07543	BZSCT,MME	COG1804	C	L-carnitine dehydratase bile acid-inducible protein F	Alpha-methylacyl-CoA racemase (EC 5.1.99.4)
KKC1_RS04540	KKC1_10100	NZ_BDGJ01000035.1	43916	44884	-	969	551.5	497	614.5	754	0.178356	0.922088		protein coding	WP_088553318.1	MBL fold metallo-hydrolase	760568.Desku_2910	5.2e-106	348.7					COG0491	S	Beta-lactamase domain protein	MBL-fold metallo-hydrolase superfamily
KKC1_RS04545	KKC1_10120	NZ_BDGJ01000035.1	44929	45771	+	843	26	71.5	113.5	192	-1.13787	0.191827		protein coding	WP_088553319.1	class I SAM-dependent methyltransferase	696369.DesniDRAFT_0202	3.4e-74	240.7		GO:0003674,GO:0003824,GO:0008150,GO:0008152,GO:0008168,GO:0016740,GO:0016741,GO:0032259			COG0500	Q	methyltransferase, type 11	hypothetical protein
KKC1_RS04550	KKC1_10160	NZ_BDGJ01000035.1	46213	46704	+	492	186	274.5	216	181	0.719834	0.421713		protein coding	WP_088553320.1	Lrp/AsnC family transcriptional regulator	264732.Moth_1189	1.1e-73	239.3	ALAR				COG1522	K	transcriptional regulator AsnC family	Transcriptional regulator, AsnC family
KKC1_RS04555	KKC1_10170	NZ_BDGJ01000035.1	46785	47879	+	1095	394.5	595	366	343	0.990051	0.157979		protein coding	WP_088553344.1	aminotransferase class V-fold PLP-dependent enzyme	401526.TcarDRAFT_0462	7.6e-169	550.5	ASPC	GO:0005575,GO:0005622,GO:0005623,GO:0005737,GO:0044424,GO:0044464	K10907	ALATA_L	COG0436	E	Aspartate transaminase	Aspartate aminotransferase (EC 2.6.1.1)	CBSS-216591.1.peg.168; Glutamine, Glutamate, Aspartate and Asparagine Biosynthesis; Threonine and Homoserine Biosynthesis
KKC1_RS04560	KKC1_10180	NZ_BDGJ01000035.1	47976	49547	+	1572	646.5	1016	926.5	1190.5	0.173423	0.925844		protein coding	WP_088553321.1	MBL fold metallo-hydrolase	264732.Moth_1187	7.4e-207	682.7	YSH1	GO:0005575,GO:0005622,GO:0005623,GO:0005737,GO:0044424,GO:0044464	K07576		COG1236	J	Metallo-Beta-Lactamase	Metallo-beta-lactamase family protein, RNA-specific	Ribonucleases in Bacillus
KKC1_RS04565	KKC1_10190	NZ_BDGJ01000035.1	49720	50094	+	375	22.5	26	76	99.5	-1.30821	0.0654495		protein coding	WP_088553322.1	fluoride efflux transporter CrcB	240015.ACP_3316	8.3e-35	114.9	CRCB	GO:0005575,GO:0005623,GO:0005886,GO:0016020,GO:0044464,GO:0071944	K06199		COG0239	D	Protein CrcB homolog	Fluoride ion transporter CrcB
KKC1_RS04570	KKC1_10200	NZ_BDGJ01000035.1	50161	50511	+	351	11.5	7	24.5	31.5	-1.0319	0.289692		protein coding	WP_088553323.1	hypothetical protein	644966.Tmar_1652	1.7e-45	147			K09137		COG1993	T	Uncharacterized ACR, COG1993	hypothetical protein
KKC1_RS04575	KKC1_10210	NZ_BDGJ01000035.1	50545	51735	+	1191	41.5	88	63.5	80.5	0.352378	0.799534		protein coding	WP_088553324.1	hypothetical protein	635013.TherJR_1047	1.4e-82	272.9	HUTI	GO:0005575,GO:0005623,GO:0005886,GO:0016020,GO:0044464,GO:0071944			COG1228	Q	amidohydrolase	hypothetical protein
KKC1_RS04580	KKC1_10230	NZ_BDGJ01000035.1	51877	53100	+	1224	371	572.5	464.5	639.5	0.300389	0.84956		protein coding	WP_088553325.1	hypothetical protein	292459.STH1268	1.7e-110	362.7					COG1306	S	gtp-binding protein	glycoside hydrolase
KKC1_RS04585	KKC1_10240	NZ_BDGJ01000035.1	53095	53943	-	849	358.33	423.5	312	368	0.740709	0.358151		protein coding	WP_088553326.1	Asp23/Gls24 family envelope stress response protein	264732.Moth_1186	3.4e-97	317.8	BDU_823					S		hypothetical protein
KKC1_RS04590	KKC1_10260	NZ_BDGJ01000035.1	54131	54883	+	753	287.5	281	495	682.5	-0.488441	0.672188		protein coding	WP_088553327.1	DnaD domain protein	264732.Moth_1185	1.7e-56	184.7	DNAD	GO:0000228,GO:0005575,GO:0005622,GO:0005623,GO:0005634,GO:0005657,GO:0005658,GO:0005694,GO:0006139,GO:0006259,GO:0006260,GO:0006261,GO:0006269,GO:0006725,GO:0006807,GO:0008150,GO:0008152,GO:0009058,GO:0009059,GO:0009987,GO:0016070,GO:0018130,GO:0019438,GO:0030894,GO:0031974,GO:0031981,GO:0032774,GO:0032991,GO:0032993,GO:0034641,GO:0034645,GO:0034654,GO:0043170,GO:0043226,GO:0043227,GO:0043228,GO:…	K02086		COG3935	L	DNA replication protein DnaD	Chromosome replication initiation protein DnaD
KKC1_RS04595	KKC1_10270	NZ_BDGJ01000035.1	54893	55711	+	819	607	683.25	523	781.5	0.539495	0.610206		protein coding	WP_088553328.1	AAA family ATPase	264732.Moth_1184	4.9e-93	304.9	DNAC	GO:0000228,GO:0005575,GO:0005622,GO:0005623,GO:0005634,GO:0005657,GO:0005658,GO:0005694,GO:0006139,GO:0006259,GO:0006260,GO:0006261,GO:0006271,GO:0006725,GO:0006807,GO:0008150,GO:0008152,GO:0009058,GO:0009059,GO:0009987,GO:0022616,GO:0030894,GO:0031974,GO:0031981,GO:0032991,GO:0032993,GO:0034641,GO:0034645,GO:0043170,GO:0043226,GO:0043227,GO:0043228,GO:0043229,GO:0043231,GO:0043232,GO:0043233,GO:…	K02315,K10762,K11144		COG1484	L	DNA replication protein	Helicase loader DnaI
KKC1_RS04600	KKC1_10280	NZ_BDGJ01000035.1	55783	56523	+	741	284.5	324	267	387	0.448463	0.715239		protein coding	WP_088553329.1	N-acetylmuramoyl-L-alanine amidase	264732.Moth_1272	6e-77	254.5		GO:0005575,GO:0005576	K01448		COG0860	M	n-acetylmuramoyl-l-alanine amidase	N-acetylmuramoyl-L-alanine amidase (EC 3.5.1.28)	Murein Hydrolases; Recycling of Peptidoglycan Amino Acids
KKC1_RS04605	KKC1_10290	NZ_BDGJ01000035.1	56725	56991	+	267	125.5	110.5	486	810.5	-1.87914	0.0127748		protein coding	WP_088553330.1	ferrous iron transport protein A	264732.Moth_1183	7.6e-33	103			K04758			P	feoA family	hypothetical protein
KKC1_RS04610	KKC1_10300	NZ_BDGJ01000035.1	56978	58822	+	1845	893.5	994.5	3826	7494	-2.01382	0.0112165		protein coding	WP_088553331.1	ferrous iron transport protein B	338966.Ppro_0773	3e-138	451.8	FEOB		K04759	FE2Gabcpp,FE3Gabcpp	COG0370	P	Ferrous iron transport protein B	Ferrous iron transport protein B
KKC1_RS04615	KKC1_10310	NZ_BDGJ01000035.1	59101	59949	+	849	28	29	35	48	0.00797654	0.998655		protein coding	WP_088553332.1	hypothetical protein	264732.Moth_0871	7.3e-123	399.2			K00571		COG0863	L	DNA methylase n-4 n-6 domain protein	type II DNA modification methyltransferase
KKC1_RS04620	KKC1_10320	NZ_BDGJ01000035.1	60077	60784	+	708	30.5	74	113	110.5	-0.607133	0.575466		protein coding	WP_088553333.1	hypothetical protein	635013.TherJR_1169	1.7e-64	210.9	HYDROLASE		K07025		COG1011	S	Hydrolase	hypothetical protein
KKC1_RS04625	KKC1_10330	NZ_BDGJ01000035.1	60827	61582	+	756	39.5	80	126.5	161	-0.756056	0.392126		protein coding	WP_088553334.1	NAD-dependent deacylase	760568.Desku_3003	1.6e-111	367.8	NPDA	GO:0005575,GO:0005622,GO:0005623,GO:0005737,GO:0044424,GO:0044464	K12410		COG0846	K	NAD-dependent protein deacetylase which modulates the activities of several enzymes which are inactive in their acetylated form. May also have NAD-dependent lysine demalonylase and desuccinylase activity (By similarity)	NAD-dependent protein deacetylase of SIR2 family	Pyruvate metabolism II: acetyl-CoA, acetogenesis from pyruvate
KKC1_RS04630	KKC1_10340	NZ_BDGJ01000035.1	61780	62388	+	609	8313.5	9630.08	7135	11441	0.507199	0.675032		protein coding	WP_088553335.1	phosphate propanoyltransferase	688269.Theth_1209	7e-79	258.1	PDUL		K15024		COG4869	Q	Involved in 1,2-propanediol (1,2-PD) degradation by catalyzing the conversion of propanoyl-CoA to propanoyl-phosphate (By similarity)	Uncharacterized protein similar to PduL
KKC1_RS04635	KKC1_10350	NZ_BDGJ01000035.1	62719	62913	+	195	87.5	133.5	96	110	0.620779	0.523499		protein coding	WP_088553336.1	hypothetical protein	760568.Desku_2116	2.5e-33	105.1						S	Cytosolic protein	hypothetical protein
KKC1_RS04640	KKC1_10360	NZ_BDGJ01000035.1	63086	65467	+	2382	386	926	519	617.5	0.694833	0.463459		protein coding	WP_088553337.1	hypothetical protein	335541.Swol_1724	8.2e-107	349.7						S		hypothetical protein
KKC1_RS04645	KKC1_10370	NZ_BDGJ01000035.1	65442	66368	+	927	69.5	148.5	85	133	0.511518	0.662656		protein coding	WP_088553338.1	ABC transporter ATP-binding protein	575540.Isop_1869	8.9e-104	335			K01990		COG1131	V	ABC transporter	Efflux ABC transporter, ATP-binding protein
KKC1_RS04650	KKC1_10380	NZ_BDGJ01000035.1	66365	67285	+	921	110	243.5	205.5	289.5	0.0179062	0.997392		protein coding	WP_088553339.1	ABC transporter permease	335541.Swol_1722	1.9e-51	167.2						S	Abc-2 type transporter	hypothetical protein
KKC1_RS04655	KKC1_10390	NZ_BDGJ01000035.1	67263	68981	+	1719	280.83	586.5	315.5	603.83	0.436953	0.730172		protein coding	WP_088553340.1	hypothetical protein	720554.Clocl_0443	2.1e-59	191.2						S		hypothetical protein
KKC1_RS04660	KKC1_10400	NZ_BDGJ01000035.1	69006	69984	+	979	205.33	393.5	255	511.33	0.173709	0.920569		pseudogene	noprotein	AAA family ATPase											hypothetical protein
KKC1_RS04665	KKC1_10410	NZ_BDGJ01000035.1	70015	70896	+	882	138	277	152.5	274.5	0.479948	0.697865		protein coding	WP_088553341.1	DUF58 domain-containing protein	448385.sce5904	1.8e-80	259.9					COG1721	S	Protein of unknown function DUF58	hypothetical protein
KKC1_RS04670	KKC1_10420	NZ_BDGJ01000035.1	70893	71799	+	907	66.5	133.5	94	210.5	-0.0737561	0.966994		pseudogene	noprotein	hypothetical protein											hypothetical protein
KKC1_RS04675	KKC1_10430	NZ_BDGJ01000036.1	193	1638	-	1446	409	537	1353.5	1657	-1.1364	0.0714288		protein coding	WP_088553345.1	hypothetical protein	457570.Nther_0662	1.8e-45	144						S		hypothetical protein
KKC1_RS04680	KKC1_10440	NZ_BDGJ01000036.1	1631	2410	-	780	131.5	149	345.5	265	-0.600572	0.563291		protein coding	WP_088553346.1	RNA polymerase sigma-I factor	457570.Nther_0661	1.1e-85	279.6	SIGI		K03093			K	RNA polymerase sigma	SigI-like RNA polymerase sigma factor
KKC1_RS04685	no locus tag	NZ_BDGJ01000036.1	2546	2755	-	210	65.5	79.5	148.5	128.5	-0.410698	0.741483		pseudogene	noprotein	hypothetical protein
KKC1_RS04690	KKC1_10450	NZ_BDGJ01000036.1	2887	3495	-	609	277.5	442.5	477.33	498	0.0728523	0.972182		protein coding	WP_088553347.1	UbiX family flavin prenyltransferase	717606.PaecuDRAFT_3274	5.1e-72	237.2	UBIX	GO:0003674,GO:0003824,GO:0006732,GO:0006733,GO:0006743,GO:0006744,GO:0008150,GO:0008152,GO:0008694,GO:0009058,GO:0009108,GO:0009987,GO:0016829,GO:0016830,GO:0016831,GO:0042180,GO:0042181,GO:0042375,GO:0044237,GO:0044249,GO:0044281,GO:0044283,GO:0044710,GO:0044711,GO:0045426,GO:0051186,GO:0051188,GO:0071704,GO:1901576,GO:1901661,GO:1901663	K03186	OPHBDC	COG0163	H	3-octaprenyl-4-hydroxybenzoate carboxy-lyase	Flavin prenyltransferase UbiX
KKC1_RS04695	KKC1_10460	NZ_BDGJ01000036.1	3526	4380	-	855	602.5	973	898.83	1284	0.0550599	0.980217		protein coding	WP_088553348.1	4-hydroxybenzoate octaprenyltransferase	264732.Moth_0096	4.5e-133	435.5	UBIA		K03179		COG0382	H	4-hydroxybenzoate polyprenyltransferase	Menaquinone via futalosine polyprenyltransferase (MenA homolog)
KKC1_RS04700	KKC1_10470	NZ_BDGJ01000036.1	4370	5815	-	1446	1322.5	2379	1650.5	2414.33	0.383244	0.772642		protein coding	WP_088553349.1	menaquinone biosynthesis decarboxylase	246194.CHY_1808	3e-265	876.1	UBID	GO:0003674,GO:0003824,GO:0005575,GO:0005623,GO:0005886,GO:0006732,GO:0006733,GO:0006743,GO:0006744,GO:0008150,GO:0008152,GO:0008694,GO:0009058,GO:0009108,GO:0009987,GO:0016020,GO:0016829,GO:0016830,GO:0016831,GO:0042180,GO:0042181,GO:0042375,GO:0044237,GO:0044249,GO:0044281,GO:0044283,GO:0044464,GO:0044710,GO:0044711,GO:0045426,GO:0051186,GO:0051188,GO:0071704,GO:0071944,GO:1901576,GO:1901661,GO:…	K03182	OPHBDC	COG0043	H	Catalyzes the decarboxylation of 3-octaprenyl-4-hydroxy benzoate to 2-octaprenylphenol (By similarity)	UbiD family decarboxylase associated with menaquinone via futalosine
KKC1_RS04705	KKC1_10480	NZ_BDGJ01000036.1	5829	6560	-	732	574	828	744	740.33	0.43319	0.730172		protein coding	WP_088553350.1	demethylmenaquinone methyltransferase	760568.Desku_1553	4.6e-134	441.6	UBIE	GO:0003674,GO:0003824,GO:0008150,GO:0008152,GO:0008168,GO:0009058,GO:0009233,GO:0009234,GO:0009987,GO:0016740,GO:0016741,GO:0032259,GO:0042180,GO:0042181,GO:0044237,GO:0044249,GO:0044281,GO:0044283,GO:0044710,GO:0044711,GO:0071704,GO:1901576,GO:1901661,GO:1901663	K03183		COG2226	H	Methyltransferase required for the conversion of demethylmenaquinone (DMKH2) to menaquinone (MKH2) and the conversion of 2-polyprenyl-6-methoxy-1,4-benzoquinol (DDMQH2) to 2-polyprenyl-3-methyl-6-methoxy-1,4-benzoquinol (DMQH2) (By similarity)	Demethylmenaquinone methyltransferase (EC 2.1.1.163)
KKC1_RS04710	KKC1_10490	NZ_BDGJ01000036.1	6597	7340	-	744	1007.5	1929.5	1727.5	1786.5	0.237144	0.884795		protein coding	WP_088553351.1	hypothetical protein	370438.PTH_1440	7.9e-43	136.1					COG0142	H	Inherit from COG: synthase	hypothetical protein
KKC1_RS04715	KKC1_10500	NZ_BDGJ01000036.1	7571	7948	-	378	1542.5	1830.5	1868.5	3558	-0.122401	0.943655		protein coding	WP_088553352.1	S-adenosylmethionine decarboxylase proenzyme	264732.Moth_1282	5.5e-71	230.6	SPEH	GO:0003674,GO:0003824,GO:0004014,GO:0006576,GO:0006595,GO:0006596,GO:0006807,GO:0008150,GO:0008152,GO:0008216,GO:0008295,GO:0009058,GO:0009308,GO:0009309,GO:0009987,GO:0016829,GO:0016830,GO:0016831,GO:0034641,GO:0042401,GO:0044106,GO:0044237,GO:0044249,GO:0044271,GO:0071704,GO:1901564,GO:1901566,GO:1901576	K01611	ADMDC	COG1586	E	Catalyzes the decarboxylation of S-adenosylmethionine to S-adenosylmethioninamine (dcAdoMet), the propylamine donor required for the synthesis of the polyamines spermine and spermidine from the diamine putrescine (By similarity)	S-adenosylmethionine decarboxylase proenzyme (EC 4.1.1.50), prokaryotic class 1B	Polyamine Metabolism
KKC1_RS04720	KKC1_10510	NZ_BDGJ01000036.1	8033	9550	-	1518	87	83.5	72.5	143	0.237666	0.882101		protein coding	WP_088553353.1	hypothetical protein	760568.Desku_1556	1.6e-119	392.1						S		hypothetical protein
KKC1_RS04725	KKC1_10520	NZ_BDGJ01000037.1	68	1051	+	984	14	4.33	13.5	10.08	0.19537	0.929288		protein coding	WP_088553365.1	Fis family transcriptional regulator	246194.CHY_1254	3.2e-107	352.8			K02688		COG3829	K	transcriptional regulator	hypothetical protein
KKC1_RS04730	KKC1_10540	NZ_BDGJ01000037.1	1577	2617	+	1041	17	20	17.5	16	0.669462	0.5253		protein coding	WP_088553354.1	tripartite tricarboxylate transporter substrate binding protein	314231.FP2506_14284	7.4e-99	322.5					COG3181	S	trap-t family transporter periplasmic binding protein	Tripartite tricarboxylate transporter TctC family
KKC1_RS04735	KKC1_10550	NZ_BDGJ01000037.1	2727	4253	+	1527	54	53	74.5	65.5	0.149444	0.929806		protein coding	WP_088553355.1	C4-dicarboxylate ABC transporter permease	592015.HMPREF1705_00364	8.3e-202	667.1			K07793		COG3333	S	Membrane	Tripartite tricarboxylate transporter TctA family
KKC1_RS04740	KKC1_10560	NZ_BDGJ01000037.1	4253	4696	+	444	10	16	22	18.5	-0.121448	0.943655		protein coding	WP_088553356.1	tripartite tricarboxylate transporter TctB family protein	592015.HMPREF1705_00365	1.8e-30	93.2						S		hypothetical protein
KKC1_RS04745	KKC1_10570	NZ_BDGJ01000037.1	4730	5989	+	1260	69	84.5	182.5	221	-0.855471	0.267622		protein coding	WP_088553357.1	DUF2088 domain-containing protein	580327.Tthe_2432	1.6e-194	640.1					COG3875	S	Domain of unknown function (DUF2088)	hypothetical protein
KKC1_RS04750	KKC1_10580	NZ_BDGJ01000037.1	6008	7273	+	1266	35.5	50.5	98	101	-0.687277	0.445836		protein coding	WP_088553358.1	3-isopropylmalate dehydratase large subunit	401526.TcarDRAFT_1444	5.3e-185	602			K01703		COG0065	E	Catalyzes the isomerization between 2-isopropylmalate and 3-isopropylmalate, via the formation of 2-isopropylmaleate (By similarity)	3-isopropylmalate dehydratase large subunit (EC 4.2.1.33)	Branched-Chain Amino Acid Biosynthesis; Leucine Biosynthesis
KKC1_RS04755	KKC1_10590	NZ_BDGJ01000037.1	7277	7786	+	510	33.5	60	111.5	127	-0.836704	0.303863		protein coding	WP_088553359.1	3-isopropylmalate dehydratase small subunit	580340.Tlie_1563	2.3e-51	165.2	LEUD		K01704,K16793		COG0066	E	Catalyzes the isomerization between 2-isopropylmalate and 3-isopropylmalate, via the formation of 2-isopropylmaleate (By similarity)	3-isopropylmalate dehydratase small subunit (EC 4.2.1.33)	Branched-Chain Amino Acid Biosynthesis; Leucine Biosynthesis
KKC1_RS04760	KKC1_10620	NZ_BDGJ01000037.1	8652	10490	+	1839	3456.83	4782	7992.17	7637.67	-0.407368	0.745875		protein coding	WP_088553360.1	DNA primase	635013.TherJR_2303	2.6e-159	528	DNAG	GO:0003674,GO:0003824,GO:0003896,GO:0003899,GO:0005488,GO:0005575,GO:0005622,GO:0005623,GO:0005737,GO:0005886,GO:0006139,GO:0006259,GO:0006260,GO:0006261,GO:0006269,GO:0006725,GO:0006807,GO:0008150,GO:0008152,GO:0008270,GO:0009058,GO:0009059,GO:0009987,GO:0016020,GO:0016070,GO:0016740,GO:0016772,GO:0016779,GO:0018130,GO:0019438,GO:0032774,GO:0034062,GO:0034641,GO:0034645,GO:0034654,GO:0040007,GO:…	K02316,K09117		COG0358	L	DNA primase is the polymerase that synthesizes small RNA primers for the Okazaki fragments on both template strands at replication forks during chromosomal DNA synthesis (By similarity)	DNA primase (EC 2.7.7.-)	CBSS-349161.4.peg.2417
KKC1_RS04765	KKC1_10630	NZ_BDGJ01000037.1	10515	11597	+	1083	2969.5	4888.67	5017.83	5434.33	0.0979082	0.956089		protein coding	WP_088553361.1	RNA polymerase sigma factor RpoD	264732.Moth_0624	2.2e-200	659.9	RPOD	GO:0000988,GO:0000990,GO:0000996,GO:0001666,GO:0003674,GO:0003676,GO:0003677,GO:0005488,GO:0005515,GO:0005575,GO:0005618,GO:0005622,GO:0005623,GO:0005737,GO:0005829,GO:0005886,GO:0006139,GO:0006351,GO:0006352,GO:0006355,GO:0006725,GO:0006807,GO:0006950,GO:0008150,GO:0008152,GO:0009058,GO:0009059,GO:0009266,GO:0009405,GO:0009408,GO:0009410,GO:0009415,GO:0009607,GO:0009628,GO:0009889,GO:0009891,GO:…	K02316,K03086,K03087		COG0568	K	Sigma factors are initiation factors that promote the attachment of RNA polymerase to specific initiation sites and are then released (By similarity)	RNA polymerase sigma factor RpoD	CBSS-349161.4.peg.2417; Transcription initiation, bacterial sigma factors
KKC1_RS04770	KKC1_t00140	NZ_BDGJ01000037.1	11711	11785	+	75	86.92	71.83	156.83	162.83	-0.452179	0.714011		tRNA	noprotein	tRNA-Asn
KKC1_RS04775	KKC1_t00150	NZ_BDGJ01000037.1	11800	11874	+	75	232.42	187.33	423.83	470.33	-0.525845	0.635742		tRNA	noprotein	tRNA-Met
KKC1_RS04780	KKC1_t00160	NZ_BDGJ01000037.1	12000	12075	+	76	246.42	226.83	351.67	374.67	-0.0647461	0.973473		tRNA	noprotein	tRNA-Ala
KKC1_RS04785	KKC1_t00170	NZ_BDGJ01000037.1	12083	12157	+	75	94.75	97	117.17	134.83	0.153605	0.929806		tRNA	noprotein	tRNA-Val
KKC1_RS04790	KKC1_10640	NZ_BDGJ01000037.1	12224	12772	-	549	7	22.5	5.5	7.33	1.68416	0.125343		protein coding	WP_088553362.1	site-specific integrase	264732.Moth_1796	1.2e-59	196.2		GO:0005575,GO:0005622,GO:0005623,GO:0005737,GO:0044424,GO:0044464	K14059		COG0582	L	Integrase	Integrase
KKC1_RS04795	KKC1_10650	NZ_BDGJ01000037.1	12781	13377	-	597	4.5	7	0	1	3.70808	0.0381285		protein coding	WP_088553363.1	hypothetical protein	997346.HMPREF9374_2545	1.8e-48	160.1	BL00575				COG0582	L	Integrase	hypothetical protein
KKC1_RS04800	KKC1_10660	NZ_BDGJ01000037.1	13920	14144	-	225	1882.5	623	912.5	775	1.183	0.268498		protein coding	WP_088553364.1	NYN domain-containing protein	243164.DET0347	1.4e-19	60.6					COG1432	S	Pfam:DUF88	hypothetical protein
KKC1_RS04805	KKC1_10670	NZ_BDGJ01000038.1	40	206	+	167	171.83	202.5	115.25	188.92	0.854029	0.28901		pseudogene	noprotein	transposase											hypothetical protein
KKC1_RS04810	no locus tag	NZ_BDGJ01000040.1	543	1652	+	1110	11.67	42	30.33	59	-0.225789	0.898608		pseudogene	noprotein	polysaccharide biosynthesis protein											Aminotransferase, DegT/DnrJ/EryC1/StrS family
KKC1_RS04815	no locus tag	NZ_BDGJ01000040.1	1734	2060	+	327	25	21.5	46	32.5	-0.220763	0.891801		protein coding	WP_088553366.1	hypothetical protein	760568.Desku_3391	3.3e-31	102.8	YWFO		K06885		COG1078	S	Phosphohydrolase	hypothetical protein
KKC1_RS04820	KKC1_10730	NZ_BDGJ01000040.1	2062	2346	+	285	18	20	44.5	29	-0.430699	0.738652		protein coding	WP_088553367.1	hypothetical protein											hypothetical protein
KKC1_RS04825	KKC1_10740	NZ_BDGJ01000040.1	2395	2919	+	525	27.5	33	63.33	76.17	-0.665296	0.475954		protein coding	WP_088553368.1	hypothetical protein	760568.Desku_3390	4.3e-45	144.4	YWGA		K09388		COG3465	S		hypothetical protein
KKC1_RS04830	KKC1_10750	NZ_BDGJ01000040.1	2923	3162	+	240	8.33	29.67	18.08	28.58	0.208074	0.909971		protein coding	WP_088553369.1	hypothetical protein											hypothetical protein
KKC1_RS04835	no locus tag	NZ_BDGJ01000040.1	3134	3242	+	109	5.17	9.33	7.42	9.25	0.321046	0.855836		pseudogene	noprotein	integrase
KKC1_RS04840	KKC1_10760	NZ_BDGJ01000041.1	1	563	-	563	364.5	361.37	464.5	604.96	-0.000980963	0.999127		pseudogene	noprotein	IS110 family transposase											Transposase
KKC1_RS04845	KKC1_10780	NZ_BDGJ01000042.1	384	1193	+	810	873	920.5	227	601.5	1.70042	0.0381285		protein coding	WP_088553370.1	IclR family transcriptional regulator	358681.BBR47_26450	4.6e-64	208.1	KIPR				COG1414	K	iclR family transcriptional regulator	Transcriptional regulator, IclR family
KKC1_RS04850	KKC1_10790	NZ_BDGJ01000042.1	1424	2734	+	1311	8649	7054.5	3562.5	10155.5	0.806463	0.477713		protein coding	WP_088553471.1	branched-chain amino acid ABC transporter substrate-binding protein	1009370.ALO_08138	5.9e-205	673			K01999		COG0683	E	extracellular ligand-binding receptor	Branched-chain amino acid ABC transporter, amino acid-binding protein (TC 3.A.1.4.1)	ABC transporter branched-chain amino acid (TC 3.A.1.4.1)
KKC1_RS04855	KKC1_10800	NZ_BDGJ01000042.1	2951	3814	+	864	1219	1145.83	547.5	1394	0.879195	0.327006		protein coding	WP_088553472.1	branched-chain amino acid ABC transporter permease	688269.Theth_1110	1.1e-83	269.9			K01997		COG0559	E	Inner-membrane translocator	High-affinity branched-chain amino acid transport system permease protein LivH (TC 3.A.1.4.1)	ABC transporter branched-chain amino acid (TC 3.A.1.4.1)
KKC1_RS04860	KKC1_10810	NZ_BDGJ01000042.1	4010	4849	+	840	668	951	513.5	1256.5	0.431813	0.732734		protein coding	WP_088553473.1	branched-chain amino acid ABC transporter permease	1009370.ALO_08153	1.6e-117	384.5			K01998			E	Inner-membrane translocator	Branched-chain amino acid transport system permease protein LivM (TC 3.A.1.4.1)	ABC transporter branched-chain amino acid (TC 3.A.1.4.1)
KKC1_RS04865	KKC1_10820	NZ_BDGJ01000042.1	4852	5583	+	732	227	462.5	204.5	492	0.518298	0.672568		protein coding	WP_088553371.1	ABC transporter ATP-binding protein	1009370.ALO_08158	1.8e-103	341.9			K01995,K01996,K01998		COG0411	E	ABC transporter	Branched-chain amino acid transport ATP-binding protein LivG (TC 3.A.1.4.1)	ABC transporter branched-chain amino acid (TC 3.A.1.4.1)
KKC1_RS04870	KKC1_10830	NZ_BDGJ01000042.1	5567	6274	+	708	143.5	298	145	382	0.280337	0.865501		protein coding	WP_088553372.1	ABC transporter ATP-binding protein	177437.HRM2_04910	8.3e-86	282.6			K01996		COG0410	E	Abc transporter	Branched-chain amino acid transport ATP-binding protein LivF (TC 3.A.1.4.1)	ABC transporter branched-chain amino acid (TC 3.A.1.4.1)
KKC1_RS04875	KKC1_10840	NZ_BDGJ01000042.1	6426	7190	+	765	349.5	579	245	818	0.366158	0.807729		protein coding	WP_088553373.1	lactam utilization protein LamB	245014.CK3_14050	1.4e-100	331.1	YCSF		K07160		COG1540	E	lamb ycsf family protein	Lactam utilization protein LamB
KKC1_RS04880	KKC1_10850	NZ_BDGJ01000042.1	7283	8071	+	789	509	900.33	418	1333.5	0.241465	0.884795		protein coding	WP_088553374.1	putative hydro-lyase	867903.ThesuDRAFT_0715	1.6e-133	437.6	BMUL_5125				COG4336	S	UPF0317 protein	UPF0317 protein YcsI
KKC1_RS04885	KKC1_10870	NZ_BDGJ01000042.1	8521	10224	+	1704	1895	2407.33	805	2799.5	0.839258	0.428599		protein coding	WP_088553375.1	hypothetical protein	986075.CathTA2_1768	2.3e-115	381.2			K06350		COG1984	E	Allophanate hydrolase subunit 2	Allophanate hydrolase 2 subunit 2 (EC 3.5.1.54)
KKC1_RS04890	KKC1_10890	NZ_BDGJ01000042.1	10822	11253	+	432	23	29	41	40.5	-0.119691	0.943655		protein coding	WP_088553376.1	hypothetical protein	340099.Teth39_1159	1.7e-27	91	KIPA		K06350		COG1984	E	Allophanate hydrolase subunit 2	Allophanate hydrolase 2 subunit 2 (EC 3.5.1.54)
KKC1_RS04895	KKC1_10900	NZ_BDGJ01000042.1	11541	11762	+	222	771	1299.83	21.5	25.5	5.96461	1.36544e-05	Yes	protein coding	WP_088553377.1	4Fe-4S dicluster domain-containing protein	768706.Desor_4063	4.5e-28	87.8	OORD		K00176			C	4Fe-4S Ferredoxin, iron-sulfur binding domain protein	2-oxoglutarate/2-oxoacid ferredoxin oxidoreductase, delta subunit, ferredoxin-like 4Fe-4S binding protein (EC 1.2.7.-)
KKC1_RS04900	KKC1_10910	NZ_BDGJ01000042.1	11755	12897	+	1143	3410.5	5464.33	98.5	132.5	5.78386	1.89519e-05	Yes	protein coding	WP_088553378.1	2-oxoglutarate synthase subunit alpha	401526.TcarDRAFT_2719	4.6e-162	528.5	OORA		K00174	OOR2r,OOR3r	COG0674	C	2-oxoglutarate acceptor oxidoreductase	2-oxoglutarate/2-oxoacid ferredoxin oxidoreductase, alpha subunit (EC 1.2.7.-)
KKC1_RS04905	KKC1_10920	NZ_BDGJ01000042.1	12897	13730	+	834	2444	3640.5	75.5	79.5	5.80859	1.36544e-05	Yes	protein coding	WP_088553379.1	2-oxoglutarate ferredoxin oxidoreductase subunit beta	335543.Sfum_1167	3e-105	342.8	OORB		K00175	OOR2r,OOR3r	COG1013	C	2-oxoglutarate ferredoxin oxidoreductase subunit beta	2-oxoglutarate/2-oxoacid ferredoxin oxidoreductase, beta subunit (EC 1.2.7.-)
KKC1_RS04910	KKC1_10930	NZ_BDGJ01000042.1	13727	14332	+	606	1415.33	2572.5	98.5	71	5.03864	3.05296e-05	Yes	protein coding	WP_088553380.1	2-oxoglutarate ferredoxin oxidoreductase subunit gamma	760568.Desku_3130	3.2e-67	220.4	OORC	GO:0003674,GO:0003824,GO:0006091,GO:0006113,GO:0008150,GO:0008152,GO:0009987,GO:0015980,GO:0016491,GO:0016730,GO:0044237,GO:0044710,GO:0055114	K00177	OOR2r,OOR3r	COG1014	C	oxidoreductase	2-oxoglutarate/2-oxoacid ferredoxin oxidoreductase, gamma subunit (EC 1.2.7.-)
KKC1_RS04915	KKC1_10950	NZ_BDGJ01000042.1	14580	16412	+	1833	4740.33	6045	344	255.5	4.67933	5.30665e-05	Yes	protein coding	WP_088553381.1	PAS domain-containing protein	1009370.ALO_00100	5.7e-167	545.4					COG3829	K	sigma-54 specific transcriptional regulator	Transcriptional regulator
KKC1_RS04920	KKC1_10960	NZ_BDGJ01000042.1	16530	16952	+	423	987.5	1067.5	904	2094	0.0349491	0.987359		protein coding	WP_088553382.1	Rrf2 family transcriptional regulator	944564.HMPREF9200_0574	1.1e-46	145.9					COG1959	K	Transcriptional regulator	Rrf2 family transcriptional regulator	Rrf2 family transcriptional regulators
KKC1_RS04925	KKC1_10970	NZ_BDGJ01000042.1	17059	18936	+	1878	221	776	128	187	2.13532	0.0230221		protein coding	WP_088553383.1	carbon-monoxide dehydrogenase catalytic subunit	485916.Dtox_2933	7.6e-305	1005.4	COOS		K00198	CODH4_1	COG1151	C	carbon-monoxide dehydrogenase catalytic subunit	Similar to carbon monoxide dehydrogenase CooS subunit
KKC1_RS04930	KKC1_10980	NZ_BDGJ01000042.1	19151	19609	+	459	79.5	124	22.5	13	3.00934	0.00169999		protein coding	WP_088553384.1	hypothetical protein											hypothetical protein
KKC1_RS04935	KKC1_10990	NZ_BDGJ01000042.1	19602	21380	+	1779	353	499.33	151.5	76	2.39131	0.00793117		protein coding	WP_088553385.1	DUF4405 domain-containing protein	196162.Noca_2944	3.9e-97	321.7	PETB	GO:0005575,GO:0005622,GO:0005623,GO:0005886,GO:0009512,GO:0009579,GO:0016020,GO:0032991,GO:0034357,GO:0042651,GO:0043234,GO:0044424,GO:0044436,GO:0044464,GO:0071944	K00412,K02635,K03887,K03891	CBFC2pp,CBFCpp	COG1290	C	Component of the ubiquinol-cytochrome c reductase complex (complex III or cytochrome b-c1 complex), which is a respiratory chain that generates an electrochemical potential coupled to ATP synthesis (By similarity)	hypothetical protein
KKC1_RS04940	KKC1_11000	NZ_BDGJ01000042.1	21466	22881	-	1416	2073	1605	1122	436.5	1.75861	0.0643722		protein coding	WP_088553386.1	sensor histidine kinase	697281.Mahau_1494	6.5e-96	316.8			K07651			T	Histidine kinase	Two-component system sensor histidine kinase
KKC1_RS04945	KKC1_11010	NZ_BDGJ01000042.1	22871	23563	-	693	1560	1001.5	755	290	1.82706	0.0640725		protein coding	WP_088553387.1	DNA-binding response regulator	203119.Cthe_1288	2.6e-99	329.3					COG0745	T	Two component transcriptional regulator (Winged helix family	Phosphate regulon transcriptional regulatory protein PhoB (SphR)	High affinity phosphate transporter and control of PHO regulon; PhoR-PhoB two-component regulatory system; Phosphate metabolism
KKC1_RS04950	KKC1_11020	NZ_BDGJ01000042.1	23707	24372	-	666	3588	2242.5	1726	993	1.65336	0.0639423		protein coding	WP_088553388.1	hypothetical protein	1026882.MAMP_00588	6.7e-27	85.4	UREH		K07241			S	High-affinity nickel-transporter	hypothetical protein
KKC1_RS04955	KKC1_11030	NZ_BDGJ01000042.1	24732	25598	+	867	385	432	510.5	285	0.545303	0.630976		protein coding	WP_088553474.1	MurR/RpiR family transcriptional regulator	358681.BBR47_27320	8.8e-95	312.8	HEXR	GO:0001071,GO:0003674,GO:0003700,GO:0006355,GO:0006950,GO:0006974,GO:0008150,GO:0009889,GO:0009987,GO:0010468,GO:0010556,GO:0019219,GO:0019222,GO:0031323,GO:0031326,GO:0033554,GO:0044699,GO:0044763,GO:0050789,GO:0050794,GO:0050896,GO:0051171,GO:0051252,GO:0051716,GO:0060255,GO:0065007,GO:0080090,GO:2000112,GO:2001141	K19337		COG1737	K	transcriptional regulator	Sialic acid utilization regulator, RpiR family
KKC1_RS04960	KKC1_11040	NZ_BDGJ01000042.1	25686	27350	+	1665	89	219	168.5	104.5	0.632118	0.58371		protein coding	WP_088553389.1	dihydroxy-acid dehydratase	401526.TcarDRAFT_2031	3.4e-215	703.4					COG0129	E, G	Dehydratase family	Dihydroxy-acid dehydratase (EC 4.2.1.9)	Branched-Chain Amino Acid Biosynthesis
KKC1_RS04965	KKC1_11050	NZ_BDGJ01000042.1	27371	28327	+	957	130	203.5	229	116	0.430149	0.740834		protein coding	WP_088553390.1	hydroxyacid dehydrogenase	688269.Theth_0063	8.3e-121	399.5			K00058	PGCD	COG0111	E	Dehydrogenase	D-3-phosphoglycerate dehydrogenase (EC 1.1.1.95)	Pyridoxin (Vitamin B6) Biosynthesis; Serine Biosynthesis
KKC1_RS04970	KKC1_11060	NZ_BDGJ01000042.1	28317	29870	+	1554	223	271.5	399.5	213.5	0.188943	0.911002		protein coding	WP_088553391.1	gluconate kinase	401526.TcarDRAFT_2033	1.3e-159	521.7	GNTK		K00851	GNK,GNKr	COG1070	C	FGGY family of carbohydrate kinases, N-terminal domain	hypothetical protein
KKC1_RS04975	KKC1_11070	NZ_BDGJ01000042.1	29987	31042	+	1056	1099	1255	3935.33	3357	-1.10553	0.115498		protein coding	WP_088553392.1	C4-dicarboxylate ABC transporter substrate-binding protein	572547.Amico_1676	8.2e-130	428.6					COG1638	G	Trap dicarboxylate transporter, dctp subunit	TRAP-type C4-dicarboxylate transport system, periplasmic component	TRAP Transporter collection
KKC1_RS04980	KKC1_11080	NZ_BDGJ01000042.1	31118	31600	+	483	325.5	323.5	1008.5	521.5	-0.724963	0.465688		protein coding	WP_088553393.1	TRAP transporter small permease	412597.PaTRP_010100013279	1.5e-21	68.2			K11689			G	Tripartite ATP-independent periplasmic transporter dctq component	hypothetical protein
KKC1_RS04985	KKC1_11090	NZ_BDGJ01000042.1	31611	32885	+	1275	486.5	361.5	1291.33	624	-0.644233	0.577301		protein coding	WP_088553394.1	TRAP transporter large permease	572547.Amico_1674	7.4e-202	667.7	YIAN	GO:0003674,GO:0005215,GO:0005575,GO:0005623,GO:0005886,GO:0006810,GO:0008150,GO:0008643,GO:0009987,GO:0016020,GO:0022857,GO:0022891,GO:0022892,GO:0034219,GO:0044464,GO:0044699,GO:0044763,GO:0044765,GO:0051179,GO:0051234,GO:0055085,GO:0071702,GO:0071944		XYLUt2pp	COG1593	G	trap dicarboxylate transporter dctm subunit	TRAP-type C4-dicarboxylate transport system, large permease component	TRAP Transporter collection
KKC1_RS04990	KKC1_11100	NZ_BDGJ01000042.1	32907	34166	+	1260	254	293.5	831.5	477	-0.751338	0.421312		protein coding	WP_088553395.1	DUF2088 domain-containing protein	696369.DesniDRAFT_1383	7.2e-135	443.8					COG3875	S	Domain of unknown function (DUF2088)	hypothetical protein
KKC1_RS04995	KKC1_11110	NZ_BDGJ01000042.1	34194	34838	+	645	122.5	153	247.5	288.5	-0.425093	0.733109		protein coding	WP_088553396.1	bifunctional 2-keto-4-hydroxyglutarate aldolase/2-keto-3-deoxy-6-phosphogluconate aldolase	401526.TcarDRAFT_2305	4.9e-77	246.5	EDA		K01625	DDPGA	COG0800	G	4-hydroxy-2-oxoglutarate aldolase	4-hydroxy-2-oxoglutarate aldolase (EC 4.1.3.16) @ 2-dehydro-3-deoxyphosphogluconate aldolase (EC 4.1.2.14)
KKC1_RS05000	KKC1_11120	NZ_BDGJ01000042.1	34948	35328	-	381	94.5	228	58	110	1.44963	0.0868976		protein coding	WP_088553475.1	hypothetical protein											hypothetical protein
KKC1_RS05005	KKC1_11130	NZ_BDGJ01000042.1	35465	36010	-	546	257.5	529.5	104.5	161.5	2.07474	0.00953994		protein coding	WP_088553397.1	hypothetical protein	555088.DealDRAFT_1274	8.9e-28	84.5						S		hypothetical protein
KKC1_RS05010	KKC1_11150	NZ_BDGJ01000042.1	36129	36365	-	237	993	1322.5	1037.5	2374.5	0.00368804	0.998855		protein coding	WP_088553398.1	hypothetical protein											hypothetical protein
KKC1_RS05015	KKC1_11160	NZ_BDGJ01000042.1	36465	36710	-	246	74	49	118.5	144.5	-0.518625	0.657458		protein coding	WP_088553399.1	4Fe-4S ferredoxin											hypothetical protein
KKC1_RS05020	KKC1_11170	NZ_BDGJ01000042.1	36815	37861	-	1047	55	55.5	58	82.5	0.209379	0.899906		protein coding	WP_088553400.1	histone deacetylase	309801.trd_0179	1e-105	349.6					COG0123	B, Q	Histone deacetylase	Deacetylases, including yeast histone deacetylase and acetoin utilization protein	Hydantoin metabolism
KKC1_RS05025	KKC1_11180	NZ_BDGJ01000042.1	38032	39198	+	1167	69	52	125.5	89	-0.281315	0.85745		protein coding	WP_088553401.1	hypothetical protein	720555.BATR1942_18000	8.5e-57	185.5	YSFB		K02647		COG3835	K	regulatoR	Sugar diacid utilization regulator SdaR	D-galactarate, D-glucarate and D-glycerate catabolism; D-galactarate, D-glucarate and D-glycerate catabolism - gjo
KKC1_RS05030	KKC1_11190	NZ_BDGJ01000042.1	39354	40496	+	1143	61	69	75	80	0.283016	0.858031		protein coding	WP_088553402.1	glycerate kinase	696369.DesniDRAFT_2847	4.4e-151	498.9	GLXK	GO:0000255,GO:0000256,GO:0003674,GO:0003824,GO:0005975,GO:0006066,GO:0006081,GO:0006082,GO:0006793,GO:0006796,GO:0006807,GO:0008150,GO:0008152,GO:0008887,GO:0009056,GO:0009436,GO:0009441,GO:0009987,GO:0016052,GO:0016054,GO:0016301,GO:0016310,GO:0016740,GO:0016772,GO:0016773,GO:0019392,GO:0019394,GO:0019577,GO:0019579,GO:0019752,GO:0032787,GO:0034308,GO:0034310,GO:0034641,GO:0042836,GO:0042838,GO:…	K00865	GLYCK,GLYCK2	COG1929	G	Glycerate kinase	Glycerate kinase (EC 2.7.1.31)	D-galactarate, D-glucarate and D-glycerate catabolism; D-galactarate, D-glucarate and D-glycerate catabolism - gjo; Glycerate metabolism; Serine-glyoxylate cycle
KKC1_RS05035	KKC1_11200	NZ_BDGJ01000042.1	40589	41932	+	1344	45.5	54	161	159	-1.15367	0.0951602		protein coding	WP_088553403.1	GntP family permease	401526.TcarDRAFT_1620	2.7e-169	559.4	GNTP	GO:0006810,GO:0008150,GO:0051179,GO:0051234	K03299		COG2610	E, G	Gluconate	D-glycerate transporter (predicted)	D-galactarate, D-glucarate and D-glycerate catabolism; D-galactarate, D-glucarate and D-glycerate catabolism - gjo; Glycerate metabolism
KKC1_RS05040	KKC1_11210	NZ_BDGJ01000042.1	42143	43477	+	1335	1683.5	1280.5	377.5	348	2.59179	0.00172286		protein coding	WP_088553404.1	type I glutamate--ammonia ligase	649639.Bcell_2407	8.4e-213	700.5	GLNA	GO:0003674,GO:0003824,GO:0005575,GO:0005622,GO:0005623,GO:0005737,GO:0005886,GO:0006461,GO:0008150,GO:0008152,GO:0016020,GO:0016043,GO:0016787,GO:0016810,GO:0016811,GO:0022607,GO:0043933,GO:0044085,GO:0044424,GO:0044464,GO:0050001,GO:0051259,GO:0051260,GO:0065003,GO:0070271,GO:0071822,GO:0071840,GO:0071944	K01915	GLNS	COG0174	E	glutamine synthetase	Glutamine synthetase type I (EC 6.3.1.2)	Ammonia assimilation; Glutamine, Glutamate, Aspartate and Asparagine Biosynthesis; Glutamine synthetases
KKC1_RS05045	KKC1_11220	NZ_BDGJ01000042.1	43777	45105	+	1329	64.5	51	14	17	2.45025	0.00542466		protein coding	WP_088553405.1	ammonium transporter	573413.Spirs_3773	2e-163	534.1	AMT		K03320			P	ammonium transporter	Ammonium transporter	Ammonia assimilation
KKC1_RS05050	KKC1_11230	NZ_BDGJ01000042.1	45133	45471	+	339	39.5	29	8	9	2.55209	0.00811096		protein coding	WP_088553406.1	P-II family nitrogen regulator	760568.Desku_3347	1e-53	177	GLNB	GO:0003674,GO:0003824,GO:0006355,GO:0006808,GO:0008150,GO:0008152,GO:0009889,GO:0010468,GO:0010556,GO:0019219,GO:0019222,GO:0031323,GO:0031326,GO:0050789,GO:0050794,GO:0051171,GO:0051252,GO:0060255,GO:0065007,GO:0080090,GO:2000112,GO:2001141	K04751,K04752		COG0347	E	Nitrogen regulatory protein pii	Nitrogen regulatory protein P-II	Ammonia assimilation
KKC1_RS05055	KKC1_11240	NZ_BDGJ01000042.1	45891	47282	+	1392	94	112.5	137.5	50	0.62752	0.61516		protein coding	WP_088553407.1	ammonium transporter	665571.STHERM_c13220	1e-146	479.3	AMT		K03320			P	ammonium transporter	Ammonium transporter	Ammonia assimilation
KKC1_RS05060	KKC1_11250	NZ_BDGJ01000042.1	47474	47812	+	339	1315	942.5	16548.8	6338.67	-2.81743	0.0125472		protein coding	WP_088553408.1	transcriptional regulator	635013.TherJR_0703	1.8e-54	179.5	GLNB	GO:0003674,GO:0003824,GO:0006355,GO:0006808,GO:0008150,GO:0008152,GO:0009889,GO:0010468,GO:0010556,GO:0019219,GO:0019222,GO:0031323,GO:0031326,GO:0050789,GO:0050794,GO:0051171,GO:0051252,GO:0060255,GO:0065007,GO:0080090,GO:2000112,GO:2001141	K04751,K04752		COG0347	E	Nitrogen regulatory protein pii	Nitrogen regulatory protein P-II	Ammonia assimilation
KKC1_RS05065	KKC1_11260	NZ_BDGJ01000042.1	47833	48030	-	198	762	789.33	19400.2	9737.83	-3.72386	0.00131675		protein coding	WP_088553409.1	hypothetical protein											hypothetical protein
KKC1_RS05070	KKC1_11270	NZ_BDGJ01000042.1	48048	48425	-	378	294	370.5	3922.17	2608.17	-2.79102	0.0012717		protein coding	WP_088553410.1	PadR family transcriptional regulator	760568.Desku_0305	3e-62	199.6		GO:0006082,GO:0006629,GO:0006631,GO:0006633,GO:0008150,GO:0008152,GO:0008610,GO:0009058,GO:0009987,GO:0016053,GO:0019752,GO:0032787,GO:0043436,GO:0044237,GO:0044238,GO:0044249,GO:0044255,GO:0044281,GO:0044283,GO:0044710,GO:0044711,GO:0046394,GO:0071704,GO:0072330,GO:1901576				K	Transcriptional regulator	hypothetical protein
KKC1_RS05075	KKC1_11280	NZ_BDGJ01000042.1	48924	49484	+	561	6	10.5	6	11	0.483541	0.741483		protein coding	WP_088553411.1	signal peptidase I	499177.CLOST_0561	1.4e-45	147.8	SIPW	GO:0005575,GO:0005623,GO:0005886,GO:0016020,GO:0044464,GO:0071944	K13280		COG0681	U	signal peptidase	Signal peptidase I (EC 3.4.21.89)	CBSS-176299.4.peg.1292; Signal peptidase
KKC1_RS05080	KKC1_11290	NZ_BDGJ01000042.1	49481	50335	+	855	6	5	8.33	14.5	-0.494994	0.738652		protein coding	WP_088553412.1	hypothetical protein											hypothetical protein
KKC1_RS05085	KKC1_11300	NZ_BDGJ01000042.1	50413	50925	+	513	4	4.5	18	13	-1.32164	0.231584		protein coding	WP_088553413.1	hypothetical protein	292459.STH1181	4.4e-33	101.5						S	Camelysin metallo-endopeptidase	hypothetical protein
KKC1_RS05090	KKC1_11310	NZ_BDGJ01000042.1	50980	51597	+	618	8.5	4.5	18.5	28	-1.26459	0.223614		protein coding	WP_088553414.1	hypothetical protein											hypothetical protein
KKC1_RS05095	KKC1_11320	NZ_BDGJ01000042.1	51899	52777	+	879	129.5	271.5	225	209.33	0.371067	0.785017		protein coding	WP_088553415.1	vanomycin resistance protein VanB	1051632.TPY_1064	2.2e-71	234.5	YOAR		K18346		COG2720	V	VanW family	Vancomycin B-type resistance protein VanW	Resistance to Vancomycin
KKC1_RS05100	KKC1_11330	NZ_BDGJ01000042.1	52796	53377	+	582	20	26	20	27	0.503585	0.667796		protein coding	WP_088553416.1	spore maturation protein	264732.Moth_1356	2.2e-58	190.7	SPMA	GO:0005575,GO:0005623,GO:0005886,GO:0016020,GO:0044464,GO:0071944	K06373		COG2715	S	nucleoside recognition domain protein	Spore maturation protein A	Spore Core Dehydration
KKC1_RS05105	KKC1_11340	NZ_BDGJ01000042.1	53390	53917	+	528	11.5	16	16	21.5	0.0866276	0.96182		protein coding	WP_088553417.1	spore maturation protein	292459.STH1786	3e-53	174.6	SPMB	GO:0000003,GO:0008150,GO:0019954,GO:0030436,GO:0032502,GO:0043934,GO:0044699,GO:0044767	K06374		COG0700	S	nucleoside recognition domain protein	Spore maturation protein B	Spore Core Dehydration
KKC1_RS05110	KKC1_11350	NZ_BDGJ01000042.1	53941	54822	-	882	22	22	20.83	30	0.341335	0.811631		protein coding	WP_088553418.1	hypothetical protein	760568.Desku_0518	4.9e-125	409.2						S		ATPase
KKC1_RS05115	KKC1_11360	NZ_BDGJ01000042.1	54779	56389	-	1611	4.5	13.5	16	11	-0.0830666	0.966994		protein coding	WP_088553419.1	preprotein translocase subunit TatB	370438.PTH_2239	9.4e-114	371.9	BVU_0431		K06400		COG1961	L	resolvase domain protein	site-specific DNA recombinase
KKC1_RS05120	KKC1_11380	NZ_BDGJ01000042.1	56771	56977	+	207	121.5	106.83	89.83	122.5	0.670849	0.4744		protein coding	WP_088553476.1	hypothetical protein											hypothetical protein
KKC1_RS05125	KKC1_11390	NZ_BDGJ01000042.1	56974	57390	+	417	312	308.33	213.83	324	0.771133	0.354502		protein coding	WP_088553420.1	PIN domain-containing protein	645991.Sgly_1072	3.6e-43	135.9						S	Toxic component of a toxin-antitoxin (TA) module. A	hypothetical protein
KKC1_RS05130	KKC1_11400	NZ_BDGJ01000042.1	57495	58184	+	690	115.5	149.5	39	52	2.07591	0.0053494		protein coding	WP_088553477.1	hypothetical protein	370438.PTH_0696	3.3e-152	494.7						S		hypothetical protein
KKC1_RS05135	no locus tag	NZ_BDGJ01000042.1	58629	58996	+	368	53	53	32.5	22	1.48537	0.0602685		pseudogene	noprotein	hypothetical protein
KKC1_RS05140	KKC1_11460	NZ_BDGJ01000042.1	59999	60340	-	342	19	14.5	5.5	7.5	1.89807	0.0523172		protein coding	WP_088553421.1	ATPase	264732.Moth_1766	4.9e-68	218.9						S		ATPase
KKC1_RS05145	KKC1_11470	NZ_BDGJ01000042.1	60465	62309	-	1845	62	78.5	24	30.5	1.89714	0.0102558		protein coding	WP_088553422.1	asparagine synthase (glutamine-hydrolyzing)	401526.TcarDRAFT_1076	1.1e-278	913.1	ASNB	GO:0002047,GO:0003674,GO:0003824,GO:0006725,GO:0006807,GO:0008150,GO:0008152,GO:0009058,GO:0009987,GO:0016999,GO:0017000,GO:0017144,GO:0018130,GO:0019438,GO:0034641,GO:0044237,GO:0044249,GO:0044271,GO:0046483,GO:0071704,GO:1901360,GO:1901362,GO:1901564,GO:1901566,GO:1901576	K00344,K01953	ASNS1	COG0367	E	Asparagine synthetase	Asparagine synthetase [glutamine-hydrolyzing] (EC 6.3.5.4) YisO	Glutamine, Glutamate, Aspartate and Asparagine Biosynthesis
KKC1_RS05150	KKC1_11480	NZ_BDGJ01000042.1	63031	63564	+	534	154.5	280.5	281.5	359.5	-0.0472734	0.983603		protein coding	WP_088553423.1	NADH-quinone oxidoreductase subunit NuoE	555079.Toce_0241	2.8e-80	262.9	NUOE	GO:0003674,GO:0003824,GO:0003954,GO:0005575,GO:0005622,GO:0005623,GO:0005737,GO:0005739,GO:0005740,GO:0005743,GO:0005746,GO:0005747,GO:0006091,GO:0006119,GO:0006120,GO:0006793,GO:0006796,GO:0008137,GO:0008150,GO:0008152,GO:0009987,GO:0015980,GO:0016020,GO:0016310,GO:0016491,GO:0016651,GO:0016655,GO:0019866,GO:0022900,GO:0022904,GO:0030964,GO:0031090,GO:0031966,GO:0031967,GO:0031975,GO:0032991,GO:…	K00334,K18330	NADH17pp	COG1905	C	NADH dehydrogenase (Ubiquinone), 24 kDa subunit	Uncharacterized bifurcating oxidoreductase CLOST_2294-CLOST_2296, gamma subunit
KKC1_RS05155	KKC1_11490	NZ_BDGJ01000042.1	63577	65331	+	1755	959	1830	2250.5	2625.5	-0.303474	0.843422		protein coding	WP_088553424.1	NADH-quinone oxidoreductase subunit NuoF	351627.Csac_0620	0	1015.9			K00335,K18331		COG1145,COG1894	C	NADH dehydrogenase	Uncharacterized bifurcating oxidoreductase CLOST_2294-CLOST_2296, beta (NAD+ and ferredoxin) subunit
KKC1_RS05160	KKC1_11500	NZ_BDGJ01000042.1	65347	68901	+	3555	7179.5	8024.83	11012.5	11676.8	-0.0388318	0.984998		protein coding	WP_088553425.1	4Fe-4S dicluster domain-containing protein	555079.Toce_0243	0	1469.9	GLTD		K00123,K00266,K00532		COG0493,COG1034,COG3383	E	glutamate synthase	Uncharacterized bifurcating oxidoreductase CLOST_2294-CLOST_2296, alpha (oxidoreductase) subunit
[truncated: 2,082 more rows]

## Sheet: Table S3
Table S3. List of predicted transcriptional units, including differentially expressed genes.
[truncated: 28 more rows]

## Sheet: Table S4
Table S4. List of primer sets used for reverse transcriptase droplet digital polymerase chain reaction.
[truncated: 35 more rows]
